# Supplementary material for: Immunization status of children with cerebral palsy: A cross-sectional hospital-based study in Vietnam
Source: PLoS One. 2025 May 7;20(5):e0323081. doi: 10.1371/journal.pone.0323081 (PMC12057921; doi:10.1371/journal.pone.0323081)
Supplement: S3. File — (XLSX) [file pone.0323081.s003.xlsx]

## Sheet: CP Vietnam
SL	DOA	Age_months	Sex	Age_MUM	Age_DAD	Flooring_type	No_HH_Memb	No_room_HH	Drinking_water_source	B4a_Other_water_source	C4_Birth_weight_gm	C5_born_GA_wks	C6_Sign_bth_asphyxia	C7_Early_feed_diff	I1_Age_CP_diag_Months	I2a_Type_Spasticity	Diagnosis_from_Viet_Dr_excel	I2a_Type_of_dykinesia	I2b_Type_atover_5	I2c_Type_Sdary_atover_5	I2a_Type_Spasticity_or_Dyskinesa	I3a_Sev_GMFCS_init_diag	I3b_Sev_GMFCS_atover_5	I3c_GMFCS_Comment	I4_MACS_age_atover_4	I4a_MACS_specify	Associated_Impairment_yes	J1d_Asso_im_Strabismus	K1_Immunised_Fully	K2_No_immu_reason	K3_Other_specify	New_No_vaccine_reason	K4_BCG_vac_mark	K5_MR_vac_NMR	L1_Cur_weight_chd_kg	Weight	L4_Height_chd_cm	Height	L2_Mid_arm_circ_chd_cm	L3_Head_circ_chd_cm	L5_Knee_hght_chd_cm	M1_Attn_mainSt_schl	M1_NEW_attendschool_AGE_dependent	M2_Type_of_schl	N1_Rehab_serv_supp	Agefirstrehab	Assistive_device	Surgery	Therapy_Exercises
1	2017-06-01	67	Female	27.4	31	Finished floor	4	2	Piped water		3400	38	Yes	Yes	8	Diplegia	Diplegia				Diplegia	GMFCS level II			MACS level I		#NULL!	No	Yes				Yes	Yes	13	13	97	97	17	49		Yes	Vocational/Other	Vocational/Other	Yes	8			Yes
2	2017-07-01	67	Male	19.3	22.9	Finished floor	5	3	Piped water		1500	29	Yes	Yes	9	Quadriplegia	Quadriplegia		Quadriplegia		Quadriplegia		GMFCS level III		MACS level II		1	No	Yes				Yes	Yes	19	19	105	105	19	51		Yes	Vocational/Other	Vocational/Other	Yes	16	Yes		Yes
3	2017-08-01	22	Male	35	33.9	Finished floor	5	2	Piped water		2250	38	Yes	Yes	6	Quadriplegia	Quadriplegia				Quadriplegia	GMFCS level III					1	No	Yes				Yes	Yes	8	8	73	73	16	44		No	no and age <6		Yes	6	Yes		Yes
4	2017-09-01	33	Male	33.5	42	Finished floor	6	3	Piped water		3700	38	No	No	11	Quadriplegia	Quadriplegia (L)>(R)				Quadriplegia	GMFCS level I					1	No	Yes				Yes	Yes	14	14	95	95	18	52		No	no and age <6		Yes	10	Yes		Yes
5	2017-10-01	27	Male	24.5	26.1	Finished floor	6	3	Well water		800	29	Yes	Yes	10	Quadriplegia	Quadriplegia				Quadriplegia	GMFCS level III					1	No	No	other	illness	illness	No	Not yet	7.4	7.4	97	97	15	44.5		No	no and age <6		Yes	14			Yes
6	2017-11-01	94	Male	22.4	26.3	Finished floor	4	3	Piped water		2880	37	Yes		20	Left hemiplegia/monoplegia	Left hemiplegia				Monoplegia/hemiplegia	GMFCS level I			MACS level II		1	No	Yes				Yes	Yes	19.5	19.5	118	118	19	52		Yes	Primary	Primary	Yes	20			Yes
7	2017-06-02	16	Male	34.6	34.9	Finished floor	8	1	Piped water		3200	39	No	No	6	Left hemiplegia/monoplegia	Left hemiplegia				Monoplegia/hemiplegia	GMFCS level I					#NULL!	No	Yes					Yes	9	9	80	80	14	45		No	no and age <6		Yes	6			Yes
8	2017-06-02	9	Female	24.2	26.6	Finished floor	6	1	Piped water		3300	40	Yes	Yes	9	Quadriplegia	Quadriplegia				Quadriplegia	GMFCS level V					1		Yes					Yes	6.5	6.5	70	70	13	44		No	no and age <6		Yes	9			Yes
9	2017-06-02	47	Female	33.2	39.5	Finished floor	2	#NULL!	Well water		4200	40	Yes		3	Quadriplegia	Quadriplegia				Quadriplegia	GMFCS level II			MACS level II		1	No	Yes					Yes	16	16	92	92	17	48		No	no and age <6		Yes	20			Yes
10	2017-06-02	44	Male	31.9	32.2	Finished floor	4	1	Piped water		2900	40	No	No	9	Diplegia	Diplegia				Diplegia	GMFCS level I			MACS level III		1		Yes				Yes	Yes	11	11	89	89	14	44		No	no and age <6		Yes	9			Yes
11	2017-06-02	77	Female	34.6	37.8	Finished floor	5	1	Well water		3100	40	No	Yes	1	Quadriplegia	Quadriplegia		Quadriplegia		Quadriplegia				MACS level II		1		Yes						12.5	12.5	90	90	16	47		No	no BUT >6		Yes	#NULL!	Yes		Yes
12	2017-06-02	126	Male	21.8	27.7	Finished floor	5	1	Well water		2800	42	Yes	Yes	4	Quadriplegia	Quadriplegia				Quadriplegia				MACS level I		1		Yes				Yes		17.5	17.5	114	114	17	48		No	no BUT >6		Yes	4	Yes		Yes
13	2017-06-02	104	Female	32.3	35.8	Finished floor	3	3	Piped water		3000	40	No	No	104	Left hemiplegia/monoplegia	Left hemiplegia				Monoplegia/hemiplegia	GMFCS level IV			MACS level III		#NULL!		Yes				Yes		28	28	128	128	#NULL!	#NULL!		Yes	Primary	Primary	No	104
14	2017-06-02	45	Male	26.3	26.2	Finished floor	6	2	Piped water		3000	40	No	No	10	Right hemiplegia/monoplegia	Athetosis			Mainly athetosis	Athetosis	GMFCS level I			MACS level IV		1		Yes				Yes		19	19	98	98	19	50		No	no and age <6		Yes	14			Yes
15	2017-06-05	40	Female	38.4	42.8	Finished floor	4	2	Piped water		2800	37	No	No	15	Quadriplegia	Quadriplegia				Quadriplegia	GMFCS level I			MACS level I		1	No	Yes				Yes	Yes	11	11	87	87	14	43		No	no and age <6		Yes	24	Yes	No	Yes
16	2017-06-05	11	Male	29.9	38.1	Finished floor	6	3	Piped water		2800	39	No	No	7	Quadriplegia	Quadriplegia				Quadriplegia	GMFCS level V					1	No	No				No	Not yet	8	8	80	80	14	46		No	no and age <6		Yes	3	No	No	Yes
17	2017-06-05	20	Male	33.9	49.8	Finished floor	5	2	Piped water		2500	31	No	No	7	Quadriplegia	Quadriplegia				Quadriplegia	GMFCS level V			MACS level II		1	No	No	other	family refused due to worrying of making baby get fever	family refused	Yes	Not yet	10	10	76	76	13	43		No	no and age <6		Yes	7	No	No	Yes
18	2017-06-05	51	Female	23.8	26.7	Finished floor	4	1	Piped water		1600	27	Yes	Yes	26	Right hemiplegia/monoplegia	Right hemiplegia				Monoplegia/hemiplegia	GMFCS level I			MACS level I		1	No	Yes				Yes	Yes	13.7	13.7	93	93	18	51		No	no and age <6		Yes	26	Yes	No	Yes
19	2017-06-05	17	Male	36.1	46.1	Finished floor	8	3	Piped water		2900	36	Yes	Yes	3	Quadriplegia	Quadriplegia				Quadriplegia	GMFCS level V					1	Yes	Yes				Yes	Yes	8.6	8.6	82	82	14.5	47		No	no and age <6		Yes	12	No	No	Yes
20	2017-06-05	39	Male	31.8	41.6	Finished floor	4	2	Piped water		2500	40	Yes	No	7	Quadriplegia	Quadriplegia				Quadriplegia	GMFCS level IV					1	No	No	other	family refuse due to baby got seizure after having 5 in 1 vaccine injection	Convulsions	Yes	Not yet	14	14	94	94	17	57		No	no and age <6		Yes	8	No	No	Yes
21	2017-06-05	63	Male	28.1	33.7	Finished floor	4	1	Well water		3700	38	No	No	51	Right hemiplegia/monoplegia	Right hemiplegia		Right hemiplegia/monoplegia		Monoplegia/hemiplegia		GMFCS level I		MACS level III	right level III, left level II	1	No	No	other	illness	illness	Yes	Don't know	14	14	103	103	15	45		No	no and age <6		Yes	60	No	No	Yes
22	2017-06-06	28	Female	35.9	36.4	Finished floor	6	3	Piped water		3800	38	No	Yes	6		Athetosis		Mainly athetosis		Athetosis	GMFCS level III					1	No	Yes				Yes	Yes	11	11	89	89	18	48		No	no and age <6		Yes	8			Yes
23	2017-06-06	53	Female	38.1	44.6	Finished floor	4	2	Piped water		3200	39	No	No	15	Diplegia	Diplegia				Diplegia	GMFCS level II			MACS level I		1	No	Yes				Yes	Yes	15	15	95	95	19	50		No	no and age <6		Yes	48			Yes
24	2017-06-06	33	Male	22.1	22.9	Finished floor	5	2	Piped water		1800	32	Yes		8	Quadriplegia	Quadriplegia				Quadriplegia	GMFCS level I					1	No	Yes				Yes	Yes	18	18	92	92	21	51		No	no and age <6		Yes	24	Yes		Yes
25	2017-06-06	28	Female	27.1	29.9	Rough wood/bamboo	5	3	Other sources (ponds/river/stream/lake)		3100	41	No	No	18	Quadriplegia	Quadriplegia				Quadriplegia	GMFCS level III					1	No	Yes				Yes	Yes	10.5	10.5	86	86	18	44		No	no and age <6		Yes	13			Yes
26	2017-06-06	12	Male	21.9	23.8	Finished floor	3	2	Piped water		3200	42	No	No	12	Diplegia	Diplegia				Diplegia	GMFCS level II					1	No	Yes				Yes	Yes	8	8	73	73	16	47		No	no and age <6		Yes	11			Yes
27	2017-06-06	81	Male	34.3	36.3	Finished floor	6	3	Piped water		3500	40	No	No	15	Right hemiplegia/monoplegia	Right hemiplegia				Monoplegia/hemiplegia	GMFCS level I		MACS level II (right arm), level 1 (left arm)	MACS level I		#NULL!		Yes				Yes	No	28	28	126	126	23	54		Yes	Primary	Primary	Yes	13	Yes		Yes
28	2017-06-06	18	Male	32.1	32.7	Finished floor	6	2	Well water		3600	41	No		9		Athetosis	Mainly athetosis			Athetosis	GMFCS level I					1	Yes	Yes				Yes	Yes	9	9	87	87	16	45		No	no and age <6		Yes	8			Yes
29	2017-06-06	30	Male	40.9	42.2	Finished floor	5	1	Piped water		1900	30	Yes	Yes	6	Quadriplegia	Quadriplegia				Quadriplegia	GMFCS level V					1	No	Yes				Yes	Yes	10	10	79	79	17	49		No	no and age <6		Yes	6			Yes
30	2017-06-06	29	Female	28	33.4	Finished floor	8	3	Well water		1600	31	No	Yes	26	Quadriplegia	Quadriplegia				Quadriplegia	GMFCS level V					1	No	Yes				Yes	Yes	9	9	72	72	15	46		No	no and age <6		Yes	26			Yes
31	2017-06-07	18	Male	33.1	36.6	Finished floor	6	2	Piped water	well water	2600	40	No	No	8	Quadriplegia	Quadriplegia				Quadriplegia	GMFCS level V					1		Yes				Yes		8	8	83	83	14	45		No	no and age <6		Yes	8			Yes
32	2017-06-07	18	Female	37.1	39.1	Finished floor	10	3	Piped water		2800	39	Yes	No	11	Left hemiplegia/monoplegia	Left hemiplegia				Monoplegia/hemiplegia	GMFCS level III					#NULL!		Yes				Yes		10	10	85	85	18	45		No	no and age <6		Yes	10			Yes
33	2017-06-07	32	Male	21.8	24.9	Finished floor	4	1	Well water		3500	39	No	No	27		Athetosis	Mainly athetosis			Athetosis				MACS level II		#NULL!		Yes				Yes		12.5	12.5	92	92	15	53		No	no and age <6		Yes	27			Yes
34	2017-06-07	71	Female	29.4	27.9	Finished floor	3	2	Piped water		3200	40	No	No	43	Quadriplegia	Quadriplegia				Quadriplegia	GMFCS level IV			MACS level III		1		Yes				Yes		16	16	#NULL!	#NULL!	15	47		No	no and age <6		Yes	4.5			Yes
35	2017-06-07	81	Male	33.3	34.3	Finished floor	4	3	Piped water		2800	39	No	No	48	Diplegia	Diplegia				Diplegia	GMFCS level I			MACS level I		#NULL!		Yes				Yes		22	22	118	118	17	53		Yes	Primary	Primary	Yes	2			Yes
36	2017-06-07	68	Male	23.9	29.5	Finished floor	4	2	Piped water		2400	32	Yes	Yes	31	Quadriplegia	Diplegia				Quadriplegia	GMFCS level I			MACS level II		1		Yes				Yes		16	16	106	106	14	51		No	no and age <6		Yes	30			Yes
37	2017-06-07	30	Male	30	32	Finished floor	8	1	Well water		1500	32	Yes	No	23	Quadriplegia	Quadriplegia				Quadriplegia	GMFCS level III					1	Yes	Yes				Yes		12	12	85	85	15	49		No	no and age <6		Yes	24			Yes
38	2017-06-07	19	Male	27.5	35.6	Finished floor	6	3	Piped water		3000	39	No	No	19	Left hemiplegia/monoplegia	Right hemiplegia				Monoplegia/hemiplegia	GMFCS level I					#NULL!		Yes				Yes		11	11	81	81	17	49		No	no and age <6		No	#NULL!
39	2017-06-07	5	Male	24.1	28.5	Finished floor	7	4	Piped water		3000	40	No	No	12	Quadriplegia	Quadriplegia				Quadriplegia	GMFCS level V					#NULL!		Yes				Yes		7.2	7.2	66	66	15	45		No	no and age <6		No	5
40	2017-06-08	103	Female	24.9	28.2	Finished floor	5	1	Piped water		3100	39	No	No	24		Athetosis	Mainly athetosis	Mainly athetosis		Athetosis	GMFCS level II	GMFCS level I		MACS level I		1	No	Yes				Yes	Yes	17	17	135	135	15	35		No	no BUT >6		Yes	24	No	No	Yes
41	2017-06-08	141	Female	30.1	35	Finished floor	6	3	Piped water		1900	32	Yes	No	8		Athetosis	Mainly athetosis	Mainly athetosis		Athetosis	GMFCS level I			MACS level II		1	No	Yes				Yes	Yes	4	4	156	156	18	50		Yes	Secondary	Secondary	Yes	8	Yes	No	Yes
42	2017-06-08	9	Male	25.4	27.5	Finished floor	5	3	Well water		3100	35	No	Yes	14	Quadriplegia	Quadriplegia				Quadriplegia	GMFCS level IV					1	No	Yes				Yes	Not yet	7	7	76	76	14	45		No	no and age <6		Yes	10	No	No	Yes
43	2017-06-08	4	Male	28.9	27.7	Finished floor	4	1	Piped water		3000	39	No	No	6	Quadriplegia	Quadriplegia				Quadriplegia	GMFCS level V					1	No	Yes				Yes	Not yet	6	6	72	72	13	44		No	no and age <6		Yes	5	No	No	Yes
44	2017-06-08	11	Male	28.7	28.6	Finished floor	5	5	Piped water		3400	38	No	No	12	Left hemiplegia/monoplegia	Left hemiplegia				Monoplegia/hemiplegia	GMFCS level V					#NULL!		Yes				Yes	Not yet	10	10	86	86	17	44		No	no and age <6		Yes	12	No	No	Yes
45	2017-06-08	18	Male	27.3	32	Finished floor	4	2	Piped water		1700	31	Don't know	No	9	Quadriplegia	Quadriplegia				Quadriplegia	GMFCS level IV					1	Yes	Yes				Yes	Yes	8	8	69	69	12	40		No	no and age <6		Yes	9	No	No	Yes
46	2017-06-08	9	Male	29.5	36.1	Finished floor	7	4	Well water		3200	38	No	No	6	Quadriplegia	Quadriplegia				Quadriplegia	GMFCS level V					1		Yes				Yes	Not yet	7	7	80	80	15	45		No	no and age <6		Yes	6	No	No	Yes
47	2017-06-08	10	Male	24.6	28	Finished floor	5	2	Well water		1400	30	No	No	10	Quadriplegia	Quadriplegia				Quadriplegia	GMFCS level V					1	No	Yes				Yes	Not yet	7	7	63	63	15.5	43		No	no and age <6		Yes	10			Yes
48	2017-06-08	95	Female	29.1	28.7	Finished floor	4	2	Piped water		2200	32	Yes	Yes	96	Diplegia	Diplegia				Diplegia	GMFCS level I			MACS level I		#NULL!	No	Yes				Yes	Yes	15	15	118	118	13	50.5		Yes	Primary	Primary	Yes	96	No	No	Yes
49	2017-06-08	70	Male	31.2	26.8	Finished floor	5	2	Well water		2400	37	No	No	70	Quadriplegia	Quadriplegia				Quadriplegia	GMFCS level I			MACS level II		1	No	Yes				Yes	Yes	13	13	107	107	16	46		Yes	Primary	Primary	Yes	70	No	No	Yes
50	2017-06-08	8	Male	28	27.7	Finished floor	9	3	Other sources (ponds/river/stream/lake)	stream	2700	39	No	No	4	Quadriplegia	Quadriplegia				Quadriplegia	GMFCS level V					#NULL!	No	No	other	fever, diarrhea	illness	Yes	Not yet	5.5	5.5	59	59	12.5	40.5		No	no and age <6		Yes	4			Yes
51	2017-06-08	68	Male	29.1	31	Finished floor	4	3	Well water		3200	39	No	No	20	Diplegia	Diplegia		Diplegia		Diplegia	GMFCS level III	GMFCS level II		MACS level I		#NULL!		Yes				Yes	Yes	17	17	108	108	15.5	51		No	no and age <6		Yes	36	No	No	Yes
52	2017-06-09	10	Female	25.5	27.7	Finished floor	3	1	Piped water		2800	40	Yes	No	8	Quadriplegia	Quadriplegia				Quadriplegia	GMFCS level II					1		Yes				Yes		8.2	8.2	62	62	15	40		No	no and age <6		Yes	8			Yes
53	2017-06-09	20	Male	31.1	33.1	Finished floor	5	7	Well water		3600	39	No	Yes	8	Diplegia	Diplegia				Diplegia	GMFCS level III					1		Yes				Yes		9	9	80	80	15	45		No	no and age <6		Yes	8			Yes
54	2017-06-09	20	Female	36.5	39.4	Finished floor	6	#NULL!	Piped water		1400	29	No	Yes	13	Quadriplegia	Quadriplegia				Quadriplegia	GMFCS level IV					1	Yes	Yes				Yes		7	7	72	72	15	42		No	no and age <6		Yes	13			Yes
55	2017-06-09	56	Male	30	30.2	Finished floor	4	2	Well water		3100	40	No	No	12	Quadriplegia	Quadriplegia				Quadriplegia	GMFCS level I					1		Yes				Yes		16	16	102	102	17	49		No	no and age <6		Yes	12			Yes
56	2017-06-09	45	Male	42.5	48.5		#NULL!	#NULL!			#NULL!	#NULL!			#NULL!	Quadriplegia	Quadriplegia				Quadriplegia						#NULL!								#NULL!	#NULL!	#NULL!	#NULL!	#NULL!	#NULL!			no and age <6			#NULL!
57	2017-06-12	17	Female	40	43.9	Finished floor	5	3	Piped water		3200	39	No	No	9	Quadriplegia	Quadriplegia				Quadriplegia	GMFCS level III					1	No	Yes				Yes	Yes	9	9	73	73	13	45		No	no and age <6		Yes	9	No	No	Yes
58	2017-06-12	87	Female	27.6	35.3	Finished floor	6	3	Well water		2400	30	Yes	Yes	23		Athetosis	Mainly athetosis	Mainly athetosis	Mainly athetosis	Athetosis	GMFCS level III	GMFCS level I		MACS level II		1	No	Yes				Yes	Yes	15	15	110	110	14	49		Yes	Primary	Primary	Yes	24			Yes
59	2017-06-12	9	Male	30.2	34.1	Finished floor	4	1	Piped water		2000	32	Yes	Yes	9	Quadriplegia	Quadriplegia				Quadriplegia	GMFCS level IV					#NULL!	No	No	other	illness	illness	Yes	Not yet	9.5	9.5	70	70	18	44.5		No	no and age <6		Yes	10	No	No	Yes
60	2017-06-12	22	Female	23.1	31.4	Earth/sand	4	3	Well water		2400	37	No	No	22	Quadriplegia	Quadriplegia				Quadriplegia	GMFCS level III					1	No	No	other	illness	illness	Yes	Not yet	9	9	96	96	15	46		No	no and age <6		Yes	20	No	No	Yes
61	2017-06-12	46	Female	29.1	30.6	Earth/sand	4	3	Other sources (ponds/river/stream/lake)	rain	3000	38	No	No	24	Left hemiplegia/monoplegia	Left hemiplegia				Monoplegia/hemiplegia	GMFCS level I					#NULL!	No	Yes				Yes	Yes	12	12	95	95	14	44		No	no and age <6		Yes	24	No	No	Yes
62	2017-06-12	11	Male	28.1	28.1	Finished floor	3	2	Well water		3100	38	No	No	7	Quadriplegia	Quadriplegia				Quadriplegia	GMFCS level V					1	No	Yes				Yes	Yes	11	11	71	71	16	42			no and age <6		Yes	#NULL!			Yes
63	2017-06-12	8	Male	25.5	27.1	Finished floor	5	2	Piped water		1800	36	No	No	7	Quadriplegia	Quadriplegia				Quadriplegia	GMFCS level V					#NULL!	No	No	other	illness	illness	Yes	Not yet	7	7	67	67	13	43		No	no and age <6		Yes	7	Yes	No	Yes
64	2017-06-12	20	Male	34.1	36	Finished floor	5	2	Well water		2400	32	Yes	No	14	Quadriplegia	Quadriplegia				Quadriplegia	GMFCS level III					#NULL!	No	No	other	illness	illness	Yes		9	9	78	78	13	46.5		No	no and age <6		Yes	14	No	No	Yes
65	2017-06-13	9	Female	39	41.9	Finished floor	4	2	Well water		3000	37	No	No	9	Quadriplegia	Quadriplegia				Quadriplegia	GMFCS level V					1		Yes				Yes	No	7	7	67	67	15	44		No	no and age <6		Yes	9			Yes
66	2017-06-13	21	Male	32.9	34.4	Finished floor	6	4	Piped water		890	26	Yes	Yes	21	Quadriplegia	Quadriplegia				Quadriplegia	GMFCS level III					#NULL!		Yes				Yes	Don't know	9	9	77	77	17	48		No	no and age <6		Yes	24			Yes
67	2017-06-13	31	Female	27.1	31.3	Finished floor	5	2	Well water		3000	41	No	No	31	Diplegia	Diplegia				Diplegia	GMFCS level I					#NULL!		Yes				Yes	Yes	11.5	11.5	87	87	16.5	49		No	no and age <6		Yes	31			Yes
68	2017-06-13	5	Female	25.3	25.6	Finished floor	6	1	Piped water		3600	42	No	No	5	Quadriplegia	Quadriplegia				Quadriplegia	GMFCS level V					1		Yes				Yes	No	8	8	64	64	17.5	42		No	no and age <6		Yes	5			Yes
69	2017-06-13	33	Male	33	35.2	Finished floor	5	2	Piped water		2500	38	No	No	6	Left hemiplegia/monoplegia	Right hemiplegia				Monoplegia/hemiplegia	GMFCS level IV					#NULL!		Yes				Yes	Yes	10	10	88	88	15	46		No	no and age <6		Yes	18			Yes
70	2017-06-13	10	Male	31	39	Finished floor	3	1	Piped water		2100	35	Yes	No	10	Left hemiplegia/monoplegia	Left hemiplegia				Monoplegia/hemiplegia	GMFCS level IV					#NULL!		Yes				Yes	Yes	7.6	7.6	73	73	46	15		No	no and age <6		Yes	10			Yes
71	2017-06-13	25	Female	35.9	44	Finished floor	5	2	Piped water		2800	37	No	No	25	Left hemiplegia/monoplegia	Left hemiplegia				Monoplegia/hemiplegia	GMFCS level I					#NULL!		Yes				Yes	No	9.5	9.5	83	83	18	49		No	no and age <6		Yes	24			Yes
72	2017-06-13	50	Male	32.6	37	Finished floor	3	2	Piped water		3000	37	Yes	Yes	12	Quadriplegia	Quadriplegia				Quadriplegia	GMFCS level V			MACS level IV		1		Yes				No	Don't know	16	16	96	96	21	47		No	no and age <6		Yes	12			Yes
73	2017-06-13	26	Male	27.9	32.2	Finished floor	3	2	Well water		2400	37	No	No	26	Quadriplegia	Quadriplegia				Quadriplegia	GMFCS level IV					1	Yes	No				No	No	11	11	86	86	19	49		No	no and age <6		Yes	24			Yes
74	2017-06-13	40	Male	35	37	Finished floor	3	1	Piped water		1800	32	Don't know	No	7	Quadriplegia	Quadriplegia				Quadriplegia	GMFCS level V					#NULL!		Yes				Yes	Yes	13	13	97	97	20	49		No	no and age <6		No	9
75	2017-06-13	29	Female	23.5	24.5	Finished floor	3	2	Well water		3300	40	Yes	Yes	12	Quadriplegia	Quadriplegia				Quadriplegia	GMFCS level III					1		Yes				Yes	Yes	12.5	12.5	88.9	88.9	19	48		No	no and age <6		Yes	12	Yes		Yes
76	2017-06-13	30	Male	25	30.1	Finished floor	4	1	Well water		1600	29	No	Yes	30	Left hemiplegia/monoplegia	Left hemiplegia				Monoplegia/hemiplegia	GMFCS level I					1		Yes				Yes	Yes	13.5	13.5	93	93	19	51		No	no and age <6		Yes	36	Yes		Yes
77	2017-06-14	18	Male	31.1	32.6	Finished floor	5	2	Well water		3400	40	No	No	9	Quadriplegia	Quadriplegia				Quadriplegia	GMFCS level IV					1	Yes	Yes				Yes	Don't know	9	9	77	77	16	44		No	no and age <6		Yes	9			Yes
78	2017-06-14	56	Female	22.5	22.5	Finished floor	6	3	Piped water		3000	42	No	No	44	Left hemiplegia/monoplegia	Right hemiplegia				Monoplegia/hemiplegia	GMFCS level II		level 2 (right arm), level 1 (left arm)	MACS level II		#NULL!		Yes				Yes	Yes	12	12	97	97	17	50		No	no and age <6		Yes	42			Yes
79	2017-06-14	104	Male	28.7	27.1	Finished floor	5	2	Piped water		2100	31	No	Yes	11	Quadriplegia	Athetosis		Quadriplegia		Quadriplegia	GMFCS level I			MACS level III		1		Yes				Yes	Yes	21	21	119	119	18	53		Yes	Primary	Primary	Yes	8			Yes
80	2017-06-14	8	Male	27.2	27.7	Finished floor	5	2	Piped water		2900	38	No	Yes	1	Left hemiplegia/monoplegia	Left hemiplegia				Monoplegia/hemiplegia	GMFCS level IV					1		Yes				Yes	No	14.5	14.5	69	69	23	42		No	no and age <6		Yes	8			Yes
81	2017-06-14	26	Female	24	22.8	Finished floor	6	3	Well water		3900	37	Yes	Yes	27	Quadriplegia	Athetosis				Quadriplegia	GMFCS level III					1		Yes				Yes	Don't know	10	10	86	86	16	47		No	no and age <6		Yes	12			Yes
82	2017-06-14	11	Female	29.7	33.9	Finished floor	5	2	Well water		2400	35	Yes	No	11	Quadriplegia	Quadriplegia				Quadriplegia	GMFCS level IV					#NULL!		Yes				Yes	Yes	9	9	72	72	17	42.5		No	no and age <6		Yes	11			Yes
83	2017-06-14	50	Female	27.9	35.2	Finished floor	3	1	Well water		3200	39	No	No	24	Left hemiplegia/monoplegia	Left hemiplegia				Monoplegia/hemiplegia	GMFCS level IV		Level 2 (right arm), level 4 (left arm)	MACS level IV		1		Yes				Yes	Yes	15	15	95	95	18	49		No	no and age <6		Yes	24	Yes		Yes
84	2017-06-14	16	Male	34	43.5	Rough wood/bamboo	4	2	Well water		4000	39	Yes	Yes	8	Quadriplegia	Quadriplegia				Quadriplegia	GMFCS level IV					1		Yes				Yes	No	9	9	70	70	17	43		No	no and age <6		Yes	8			Yes
85	2017-06-14	17	Male	35	36	Rough wood/bamboo	6	2	Well water		2800	40	No	Yes	17	Diplegia	Quadriplegia				Diplegia	GMFCS level I					1		Yes				Yes	Yes	7	7	73	73	14	45		No	no and age <6		Yes	17			Yes
86	2017-06-14	57	Male	27.5	57.2	Finished floor	4	1	Well water		3200	38	Yes	Yes	24	Quadriplegia	Quadriplegia				Quadriplegia	GMFCS level II			MACS level III		1		Yes				Yes	Yes	15	15	99	99	18	49		No	no and age <6		Yes	24			Yes
87	2017-06-14	4	Female	27.8	35.6	Rough wood/bamboo	4	5	Well water		2900	39	No	Yes	4	Quadriplegia	Quadriplegia				Quadriplegia	GMFCS level IV					1		Yes				Yes	No	6	6	64.5	64.5	16	42		No	no and age <6		Yes	4			Yes
88	2017-06-14	68	Female	34.2	30.2	Finished floor	4	1	Piped water		2700	39	Yes	Yes	12	Quadriplegia	Quadriplegia				Quadriplegia	GMFCS level IV			MACS level I		#NULL!		Yes				Yes	Yes	13	13	99	99	19	51		No	no and age <6		Yes	12	Yes		Yes
89	2017-06-14	46	Male	34.1	44.8	Rough wood/bamboo	7	3	Well water		3200	39	Yes	No	9	Quadriplegia	Quadriplegia				Quadriplegia	GMFCS level I			MACS level III		1		Yes				Yes	Yes	14	14	97	97	16	50		No	no and age <6		Yes	9			Yes
90	2017-06-14	31	Female	24.6	33.2	Finished floor	6	4	Well water		3200	39	Yes	Yes	3	Quadriplegia	Quadriplegia				Quadriplegia	GMFCS level I					1		No				No	No	10	10	93	93	16.5	47		No	no and age <6		Yes	6			Yes
91	2017-06-14	12	Male	23.8	25.1	Finished floor	4	1	Well water		1200	27	No	Yes	12	Right hemiplegia/monoplegia	Right hemiplegia				Monoplegia/hemiplegia	GMFCS level IV					#NULL!		Yes				Yes	Yes	7.5	7.5	64	64	16	44		No	no and age <6		Yes	12			Yes
92	2017-06-15	19	Female	26.6	31.5	Finished floor	4	1	Piped water		3200	36	No	No	9	Quadriplegia	Quadriplegia				Quadriplegia	GMFCS level III					1	No	Yes				Yes	Yes	9.5	9.5	77	77	15	43		No	no and age <6		Yes	9	Yes	No	Yes
93	2017-06-15	16	Male	33.4	33.3	Finished floor	6	3	Well water		2500	37	No	No	16	Quadriplegia	Quadriplegia				Quadriplegia	GMFCS level IV					1	No	No				No	Not yet	8	8	74	74	14	42		No	no and age <6		Yes	4	No	No	Yes
94	2017-06-15	15	Male	30	34.5	Finished floor	5	4	Piped water		2700	39	No	No	13	Quadriplegia	Quadriplegia				Quadriplegia	GMFCS level III					1	No	Yes				Yes	Yes	10	10	90	90	16	47		No	no and age <6		Yes	12	No	No	Yes
95	2017-06-15	7	Male	44.3	49.7	Finished floor	6	2	Well water		3000	39	No	No	6	Quadriplegia	Quadriplegia				Quadriplegia	GMFCS level V					1	No	Yes				Yes	Not yet	7	7	63	63	#NULL!	44.5		No	no and age <6		Yes	5	No	No	Yes
96	2017-06-15	28	Female	30.8	28.5	Earth/sand	5	3	Piped water		2600	34	No	No	28	Left hemiplegia/monoplegia	Left hemiplegia				Monoplegia/hemiplegia	GMFCS level V					1	No	Yes				Yes	Yes	9	9	90	90	14	49		No	no and age <6		Yes	28
97	2017-06-15	13	Male	29.3	29.4	Finished floor	4	2	Well water		1400	31	No	Yes	10	Quadriplegia	Quadriplegia				Quadriplegia	GMFCS level V					1	No	Yes				Yes	Yes	9	9	#NULL!	#NULL!	15	46		No	no and age <6		Yes	10	No	No	Yes
98	2017-06-15	43	Female	25.5	35.2	Finished floor	4	2	Piped water		3800	38	No	No	27	Quadriplegia	Quadriplegia				Quadriplegia	GMFCS level I			MACS level II	right level 2, left level 1	#NULL!	No	Yes				Yes	Yes	14	14	98	98	15	46		No	no and age <6		Yes	12	No	No	Yes
99	2017-06-15	17	Male	30	38.3	Rough wood/bamboo	5	2	Piped water		2900	40	No	No	4	Left hemiplegia/monoplegia	Left hemiplegia				Monoplegia/hemiplegia	GMFCS level I					1	No	Yes				Yes	Don't know	11	11	83	83	16	48		No	no and age <6		Yes	6	No	No	Yes
100	2017-06-15	55	Male	24.8	27.1	Finished floor	3	3	Piped water		2400	40	Don't know	No	43	Left hemiplegia/monoplegia	Left hemiplegia				Monoplegia/hemiplegia	GMFCS level I			MACS level II	left level II, right level I	#NULL!	No	Yes				Yes	Yes	26	26	115	115	18	47		No	no and age <6		Yes	60	No	No	Yes
101	2017-06-15	15	Male	31.7	34.1	Finished floor	3	3	Piped water		3200	39	No	No	15	Quadriplegia	Quadriplegia				Quadriplegia	GMFCS level II					#NULL!	No	Yes				Yes	Yes	10	10	80	80	15	45		No	no and age <6		Yes	12	No	No	Yes
102	2017-06-15	5	Female	31.1	30.7	Finished floor	5	2	Piped water		2700	38	No	No	3	Quadriplegia	Quadriplegia				Quadriplegia	GMFCS level V					1	Unknown	No	other	illness	illness	Yes	Not yet	4	4	#NULL!	#NULL!	11	36.5		No	no and age <6		Yes	3	No	No	Yes
103	2017-06-15	17	Male	39.1	41.5	Finished floor	5	2	Piped water		2900	37	Yes	No	7	Quadriplegia	Quadriplegia				Quadriplegia	GMFCS level III					1	No	Yes				Yes	Yes	9	9	#NULL!	#NULL!	12.5	45		No	no and age <6		Yes	7	Yes	No	Yes
104	2017-06-15	10	Male	31	31.9	Finished floor	6	4	Piped water		3700	41	No	No	12		Athetosis	Mainly athetosis			Athetosis	GMFCS level IV					1	No	Yes				Yes	Not yet	7.2	7.2	69	69	13	44		No	no and age <6		Yes	10	No	No	Yes
105	2017-06-15	9	Female	29.9	37.3	Finished floor	6	3	Piped water		3400	39	No	No	9	Quadriplegia	Quadriplegia				Quadriplegia	GMFCS level II					1	No	Yes				Yes	Not yet	9	9	#NULL!	#NULL!	15	43		No	no and age <6		Yes	9	No	No	Yes
106	2017-06-15	119	Male	31.9	34.8	Finished floor	7	2	Well water		2600	40	No	No	24	Left hemiplegia/monoplegia	Quadriplegia				Monoplegia/hemiplegia	GMFCS level I			MACS level I		#NULL!	No	Yes				Yes	Yes	24	24	131	131	#NULL!	49.5		Yes	Primary	Primary	Yes	24	No	No	Yes
107	2017-06-15	20	Female	29.4	28.8	Finished floor	5	3	Well water		2500	39	Yes	No	20	Quadriplegia	Quadriplegia				Quadriplegia	GMFCS level V					1		Yes				Yes	Not yet	11	11	#NULL!	#NULL!	18	41		No	no and age <6		Yes	18	No	No	Yes
108	2017-06-16	8	Male	23.4	24.6	Finished floor	4	3	Piped water		3500	40	No	No	2	Quadriplegia	Right hemiplegia				Quadriplegia	GMFCS level V					1		Yes				Yes		9	9	72	72	16	45		No	no and age <6		Yes	2			Yes
109	2017-06-16	122	Male	30	32.7	Finished floor	4	5	Well water		2800	42	No	No	122	Left hemiplegia/monoplegia	Left hemiplegia				Monoplegia/hemiplegia	GMFCS level I			MACS level II		#NULL!		Yes				Yes		25	25	19	19	130	52		No	no BUT >6		Yes	120			Yes
110	2017-06-16	29	Female	27.2	30.9	Finished floor	6	5	Well water		3300	40	Yes	No	1	Quadriplegia	Quadriplegia				Quadriplegia	GMFCS level II					1	Yes	Yes				Yes		11	11	75	75	15	47		No	no and age <6		Yes	1			Yes
111	2017-06-16	24	Male	27.8	29.8	Finished floor	5	2	Well water		2600	39	Yes	No	7	Quadriplegia	Quadriplegia				Quadriplegia	GMFCS level V					1	No	Yes				Yes		12.5	12.5	83	83	17	49		No	no and age <6		Yes	6			Yes
112	2017-06-16	32	Male	36.3	39.5	Finished floor	6	4	Piped water		3800	40	No	No	24	Quadriplegia	Quadriplegia				Quadriplegia	GMFCS level I					#NULL!		Yes				Yes		13	13	83	83	16	48		No	no and age <6		Yes	12			Yes
113	2017-06-16	68	Female	34.9	35.7	Finished floor	5	2	Piped water		2900	40	No	No	65	Quadriplegia	Quadriplegia				Quadriplegia	GMFCS level I					1		Yes				Yes		18	18	115	115	19	50		No	no and age <6		Yes	72			Yes
114	2017-06-16	14	Male	23.6	24.5	Finished floor	3	2	Piped water		3100	40	Yes	No	14	Left hemiplegia/monoplegia	Left hemiplegia - Athetosis		Quadriplegia		Quadriplegia	GMFCS level II					1		No	other	post-injection seizures	Convulsions	Yes		10	10	#NULL!	#NULL!	15	48		No	no and age <6		Yes	14
115	2017-06-19	101	Female	27.3	29.8	Finished floor	5	2	Piped water		2500	39	No	No	60		Athetosis	Mainly athetosis	Quadriplegia	Mainly athetosis	Quadriplegia		GMFCS level I		MACS level III		1		Yes				Yes	Yes	26	26	130	130	23	54		Yes	Primary	Primary	Yes	5			Yes
116	2017-06-19	57	Male	34.8	36.3	Finished floor	6	5	Piped water		2800	37	Yes	No	16	Left hemiplegia/monoplegia	Left hemiplegia				Monoplegia/hemiplegia	GMFCS level I			MACS level II		1		Yes				Yes	Yes	14	14	101	101	18	49		No	no and age <6		Yes	2			Yes
117	2017-06-19	12	Male	34	34.1	Finished floor	3	1	Piped water		2700	36	No	No	12	Diplegia	Diplegia				Diplegia	GMFCS level III					#NULL!		Yes				Yes	Yes	10	10	74	74	17	48		No	no and age <6		Yes	12			Yes
118	2017-06-19	76	Female	30.5	34.4	Finished floor	6	2	Piped water		2800	39	No	No	60	Diplegia	Diplegia		Diplegia		Diplegia		GMFCS level II		MACS level I		#NULL!		Yes				Yes	Yes	22	22	122	122	21	52		Yes	Primary	Primary	Yes	5			Yes
119	2017-06-19	28	Male	46.2	51.5	Finished floor	5	2	Well water		2900	39	No	No	16	Left hemiplegia/monoplegia	Left monoplegia				Monoplegia/hemiplegia	GMFCS level I					#NULL!		Yes				Yes	Yes	10.8	10.8	84	84	18	48		No	no and age <6		Yes	2.5			Yes
120	2017-06-19	85	Male	35.8	41.3	Finished floor	4	2	Piped water		3900	42	No	No	85	Left hemiplegia/monoplegia	Left monoplegia				Monoplegia/hemiplegia	GMFCS level I			MACS level I		#NULL!		Yes				Yes	Yes	17.5	17.5	115	115	17	49		Yes	Primary	Primary	Yes	7			Yes
121	2017-06-19	16	Male	29.2	29.8	Finished floor	7	6	Well water		3100	40	Yes	No	8	Quadriplegia	Quadriplegia				Quadriplegia	GMFCS level II					#NULL!		Yes				Yes	Yes	9	9	86	86	17	48		No	no and age <6		Yes	8			Yes
122	2017-06-19	26	Female	26	31.4	Finished floor	4	4	Well water		1700	32	Yes	No	0	Quadriplegia	Quadriplegia				Quadriplegia	GMFCS level V					1		No				Yes	Yes	7.5	7.5	73	73	15	40		No	no and age <6		Yes	#NULL!			Yes
123	2017-06-19	5	Male	34	42	Finished floor	3	2	Well water		3200	39	Yes	Yes	5	Quadriplegia	Quadriplegia				Quadriplegia	GMFCS level V					1		Yes				Yes	Not yet	9	9	73	73	17	41		No	no and age <6		Yes	5			Yes
124	2017-06-19	89	Male	41.1	43.3	Finished floor	5	1	Well water		3200	37	Yes	No	7		Athetosis		Quadriplegia	Mainly athetosis	Quadriplegia		GMFCS level V		MACS level III		1	Yes	Yes				Yes	Yes	17	17	114	114	18	52		no	no BUT >6		Yes	8			Yes
125	2017-06-19	11	Male	25.6	30.9	Finished floor	6	4	Piped water		3300	39	No	No	14	Diplegia	Diplegia				Diplegia	GMFCS level IV					1		Yes				Yes	Not yet	9.4	9.4	74	74	18	48		No	no and age <6		Yes	10			Yes
126	2017-06-19	15	Male	24	24.6	Finished floor	3	1	Piped water		3000	40	No	No	15	Diplegia	Diplegia				Diplegia	GMFCS level II					#NULL!		Yes				Yes	Yes	9	9	75	75	16	45		No	no and age <6		Yes	15			Yes
127	2017-06-20	35	Male	29.1	30.1	Rough wood/bamboo	4	2	Well water		1400	30	Yes	Yes	20	Quadriplegia	Quadriplegia				Quadriplegia	GMFCS level II					1	Yes	Yes				Yes	Yes	13	13	89	89	18	47		No	no and age <6		Yes	29	Yes	No	Yes
128	2017-06-20	10	Male	28.5	28.7	Earth/sand	3	2	Well water		2300	33	Yes	No	10	Quadriplegia	Quadriplegia				Quadriplegia	GMFCS level V					1	No	Yes				Yes	Yes	8	8	86	86	14	15.5		No	no and age <6		Yes	10	No	No	Yes
129	2017-06-20	15	Female	31.1	35.1	Finished floor	5	3	Piped water		2800	38	Yes	No	9	Quadriplegia	Quadriplegia				Quadriplegia	GMFCS level II					#NULL!	No	Yes				Yes	Not yet	7.6	7.6	#NULL!	#NULL!	14	42.5		No	no and age <6		Yes	7	No	No	Yes
130	2017-06-20	32	Male	28.4	36.2	Finished floor	5	3	Piped water		3500	40	No	No	21	Right hemiplegia/monoplegia	Right hemiplegia				Monoplegia/hemiplegia	GMFCS level I					#NULL!	No	Yes				Yes	Yes	12	12	90	90	16.5	47		No	no and age <6		Yes	18	No	No	Yes
131	2017-06-20	61	Male	28.6	35.2	Finished floor	6	3	Piped water		2700	38	No	No	49	Quadriplegia	Quadriplegia				Quadriplegia	GMFCS level I	GMFCS level I		MACS level I	left level 1, right level 2	1	No	Yes				Yes	Yes	23	23	112	112	20	47		No	no and age <6		Yes	49	No	No	Yes
132	2017-06-20	7	Female	34.9	39.3	Finished floor	6	3	Well water		2900	38	No	No	7	Quadriplegia	Quadriplegia				Quadriplegia	GMFCS level V					#NULL!	No	Yes				Yes	Not yet	7.7	7.7	76	76	12	42.5		No	no and age <6		Yes	7	No	No	Yes
133	2017-06-20	14	Male	36.8	39	Finished floor	4	1	Well water		2000	37	No	No	12	Quadriplegia	Quadriplegia				Quadriplegia	GMFCS level V					1	No	No	other	illness	illness	Yes	Not yet	8.2	8.2	79	79	14	4		No	no and age <6		Yes	12	Yes	No	Yes
134	2017-06-20	24	Male	25.9	26	Finished floor	4	1	Piped water		2800	38	Yes	No	13	Quadriplegia	Quadriplegia				Quadriplegia	GMFCS level IV					1	No	Yes				Yes	Yes	9	9	82	82	#NULL!	45		No	no and age <6		Yes	12
135	2017-06-20	48	Female	23.4	25	Finished floor	5	2	Piped water		3200	39	Yes	Yes	12	Quadriplegia	Quadriplegia				Quadriplegia	GMFCS level II					1	No	Yes				Yes	Yes	16	16	102	102	18	46.5		No	no and age <6		Yes	12	Yes	No	Yes
136	2017-06-21	8	Male	25.1	25	Finished floor	4	2	Well water		2500	36	Yes	Yes	8	Quadriplegia	Quadriplegia				Quadriplegia	GMFCS level V					1	Yes	Yes				Yes		10	10	65	65	16	44		No	no and age <6		No	8.5
137	2017-06-21	22	Female	44.8	44.9	Finished floor	6	3	Well water		3100	40	No	No	22	Quadriplegia	Quadriplegia				Quadriplegia	GMFCS level II					1		Yes				Yes		11	11	85	85	16	46		No	no and age <6		No	22
138	2017-06-21	6	Female	35.1	43.8	Finished floor	3	3	Piped water		2900	40	No	No	4	Quadriplegia	Quadriplegia				Quadriplegia	GMFCS level IV					1	Yes	Yes				Yes		6.8	6.8	62	62	14	43		No	no and age <6		Yes	4			Yes
139	2017-06-21	44	Male	28.8	32.9	Finished floor	6	3	Piped water		4700	40	No	No	24	Quadriplegia	Quadriplegia				Quadriplegia	GMFCS level IV			MACS level II		1	No							15	15	96	96	16	46		No	no and age <6		Yes	24	Yes		Yes
140	2017-06-21	17	Male	28.2	30.8	Finished floor	3	2	Piped water		3200	40	Yes	Yes	8	Quadriplegia	Quadriplegia				Quadriplegia	GMFCS level V					1	Yes	Yes				Yes		8	8	73	73	13	45		No	no and age <6		Yes	7			Yes
141	2017-06-21	8	Female	36.5	41.5	Finished floor	4	2	Piped water		1700	33	No	No	8	Quadriplegia	Quadriplegia				Quadriplegia	GMFCS level V					1	No	No				No		7.2	7.2	65	65	14	45		No	no and age <6		Yes	6			Yes
142	2017-06-21	28	Male	31.1	34.3	Finished floor	4	2	Piped water		3600	40	Yes	Don't know	25	Quadriplegia	Quadriplegia				Quadriplegia	GMFCS level III					1	No	Yes				Yes		11.5	11.5	86	86	15	46		No	no and age <6		Yes	24			Yes
143	2017-06-21	68	Female	32.4	35	Finished floor	6	3	Well water		2500	39	No		46	Diplegia	Diplegia				Diplegia	GMFCS level V			MACS level I		#NULL!		Yes				Yes		18	18	115	115	18	50		No	no and age <6		Yes	72			Yes
144	2017-06-21	47	Female	27.5	27.2	Finished floor	3	1	Piped water		2800	40	Yes	No	12	Quadriplegia	Quadriplegia				Quadriplegia	GMFCS level IV			MACS level IV		1		Yes				Yes		16	16	99	99	18	41		No	no and age <6		Yes	24			Yes
145	2017-06-21	125	Male	25	29.2	Finished floor	5	2	Well water		3000	39	No	No	24	Diplegia	Diplegia				Diplegia		GMFCS level I		MACS level I		#NULL!		Yes				Yes	Yes	43	43	133	133	27	55		Yes	Primary	Primary	Yes	2			Yes
146	2017-06-21	19	Female	28.2	29.9	Finished floor	5	4	Piped water		2300	36	No	No	20	Quadriplegia	Quadriplegia				Quadriplegia	GMFCS level IV					#NULL!		Yes				Yes	Yes	12	12	77	77	19	45		No	no and age <6		Yes	8			Yes
147	2017-06-21	32	Male	41.4	52.3	Finished floor	5	1	Piped water		2700	37	No	No	28	Diplegia	Diplegia				Diplegia	GMFCS level III					#NULL!		Yes				Yes	Yes	17	17	86	86	22	49		No	no and age <6		Yes	2	Yes		Yes
148	2017-06-21	56	Male	27.6	29.9	Finished floor	4	2	Piped water		3500	40	No	No	5	Left hemiplegia/monoplegia	Left hemiplegia		Left hemiplegia/monoplegia		Monoplegia/hemiplegia	GMFCS level I			MACS level I		#NULL!		Yes				Yes	Yes	20	20	110	110	20	52		No	no and age <6		Yes	1			Yes
149	2017-06-21	67	Male	26.2	31.3	Finished floor	4	1	Piped water		3000	39	Yes	No	30	Right hemiplegia/monoplegia	Right hemiplegia		Right hemiplegia/monoplegia		Monoplegia/hemiplegia		GMFCS level I		MACS level II		#NULL!		Yes				Yes	Yes	25	25	115	115	18	48		No	no and age <6		Yes	3			Yes
150	2017-06-21	74	Male	26.9	29.5	Finished floor	5	2	Well water		1700	30	Don't know	Yes	22	Quadriplegia	Quadriplegia				Quadriplegia	GMFCS level III	GMFCS level III		MACS level II		1		Yes				Yes	Yes	26	26	118	118	20	52		Yes	Primary	Primary	Yes	20	Yes		Yes
151	2017-06-21	21	Female	28.2	29	Finished floor	6	2	Well water		1600	32	No	No	20	Quadriplegia	Quadriplegia				Quadriplegia	GMFCS level V					1	No	No	other	illness	illness	No	Not yet	6.5	6.5	65	65	15	34		No	no and age <6		Yes	2			Yes
152	2017-06-21	22	Male	24.9	26.8	Finished floor	7	4	Well water		3400	39	No	No	20	Quadriplegia	Quadriplegia				Quadriplegia	GMFCS level II		Can sit, can not walk yet			1		Yes				Yes	Yes	11.5	11.5	81	81	16	52.5		No	no and age <6		Yes	2			Yes
153	2017-06-21	18	Female	32.6	36.5	Finished floor	4	3	Other sources (ponds/river/stream/lake)	Rain water	1300	27	No	Yes	19	Quadriplegia	Quadriplegia				Quadriplegia	GMFCS level V					1		Yes				Yes	Yes	8	8	70	70	16	44		No	no and age <6		Yes	2			Yes
154	2017-06-21	30	Female	22.1	32.7	Finished floor	4	4	Well water		2900	37	Yes	No	31	Diplegia	Diplegia				Diplegia	GMFCS level I					#NULL!		Yes				Yes	Yes	12	12	88	88	18	48		No	no and age <6		Yes	3			Yes
155	2017-06-21	6	Male	23.2	27	Earth/sand	3	1	Piped water		2000	38	No	No	6	Quadriplegia	Quadriplegia				Quadriplegia	GMFCS level V					#NULL!		No	Not aware			Yes	Not yet	6	6	64	64	13	44		No	no and age <6		Yes	6			Yes
156	2017-06-21	16	Male	28.9	34.1	Finished floor	4	1	Piped water		3500	39	Yes	No	6	Right hemiplegia/monoplegia	Right hemiplegia				Monoplegia/hemiplegia	GMFCS level V					#NULL!		Yes				Yes	Yes	9.5	9.5	77	77	17	47			no and age <6			6
157	2017-06-22	4	Male	29.8	33.7	Finished floor	5	3	Well water		2600	37	Yes	No	4	Quadriplegia	Quadriplegia				Quadriplegia	GMFCS level V					#NULL!								6	6	65	65	15	43		No	no and age <6		Yes	6			Yes
158	2017-06-23	34	Female	26.2	30.7	Finished floor	3	2	Piped water		3100	41	Yes	No	9	Quadriplegia	Quadriplegia				Quadriplegia	GMFCS level II					1	No	Yes				Yes		13	13	87	87	#NULL!	#NULL!		No	no and age <6		Yes	9	Yes		Yes
159	2017-06-23	80	Male	43.7	45.1	Finished floor	4	1	Well water		1700	36	No	No	70	Quadriplegia	Quadriplegia				Quadriplegia	GMFCS level I			MACS level II		1	No	Yes				Yes		14.5	14.5	95	95	15	47		Yes	Primary	Primary	Yes	72			Yes
160	2017-06-26	41	Female	25.7	27.7	Earth/sand	3	1	Well water		3200	41	Yes	Yes	#NULL!	Quadriplegia	Quadriplegia				Quadriplegia	GMFCS level II					1	No	No	Not aware			Yes	Not yet	8.9	8.9	88	88	13.5	43		No	no and age <6		Yes	12	Yes	No	Yes
161	2017-06-26	22	Male	29.2	29.6	Finished floor	7	2	Piped water		3500	38	No	No	15	Right hemiplegia/monoplegia	Right hemiplegia				Monoplegia/hemiplegia	GMFCS level I					#NULL!	No	Yes				Yes	Yes	12.5	12.5	89	89	16.5	46		No	no and age <6		Yes	12	No	No	Yes
162	2017-06-26	48	Male	25.8	28.6	Finished floor	5	1	Well water		2200	37	No	No	12	Quadriplegia	Quadriplegia				Quadriplegia	GMFCS level II					1	Yes	Yes				Yes	Yes	11.7	11.7	96	96	14	46		No	no and age <6		Yes	12	No	No	Yes
163	2017-06-26	67	Male	20	24.1	Finished floor	3	1	Piped water		2900	26.5	Yes	Yes	59	Quadriplegia	Quadriplegia				Quadriplegia	GMFCS level I			MACS level III	left level III, right level II	1	Yes	No	other	illness	illness	No	Not yet	29	29	116	116	20.5	49		No	no and age <6		Yes	18	Yes	No	Yes
164	2017-06-26	28	Male	35.3	38.2	Finished floor	6	4	Well water		2500	32	No	Yes	27	Quadriplegia	Quadriplegia				Quadriplegia	GMFCS level III					1	No	Yes				Yes	Yes	9	9	80	80	13	45		No	no and age <6		Yes	12	No	No	Yes
165	2017-06-26	9	Male	22.5	26.5	Finished floor	5	3	Piped water		3400	39	No	Yes	6	Quadriplegia	Quadriplegia				Quadriplegia	GMFCS level V					1	No	Yes				Yes	Yes	8	8	70	70	13	47.5		No	no and age <6		Yes	5			Yes
166	2017-06-26	24	Female	17.1	24.8	Finished floor	3	1	Piped water		3300	38	Yes	Yes	11	Quadriplegia	Quadriplegia				Quadriplegia	GMFCS level IV					1	Yes	Yes				Yes	Yes	11	11	85	85	14.5	45		No	no and age <6		Yes	12			Yes
167	2017-06-26	15	Male	30.2	34.8	Finished floor	5	2	Well water		2800	37	No	Yes	1	Quadriplegia	Quadriplegia				Quadriplegia	GMFCS level V					#NULL!	No	No	other	illness	illness	No	Not yet	9	9	89	89	15	43		No	no and age <6		Yes	12			Yes
168	2017-06-26	61	Male	39.6	37.7	Finished floor	7	7	Piped water		3000	38	No	No	1	Left hemiplegia/monoplegia	Left hemiplegia		Left hemiplegia/monoplegia		Monoplegia/hemiplegia	GMFCS level V	GMFCS level I		MACS level II	left level II, right level I	#NULL!	No	Yes				Yes	Yes	10	10	103	103	17	45		No	no and age <6		Yes	12			Yes
169	2017-06-26	6	Male	28.4	28.2	Rough wood/bamboo	4	1	Piped water		2700	35	No	No	1	Quadriplegia	Quadriplegia				Quadriplegia	GMFCS level V					1	No	Yes				Yes	Not yet	8	8	73	73	13.5	44		No	no and age <6		Yes	2			Yes
170	2017-06-26	14	Male	34.8	35.1	Finished floor	6	3	Piped water		1500	30	Yes	Yes	14	Quadriplegia	Quadriplegia				Quadriplegia	GMFCS level III					1	No	Yes				Yes	Not yet	8.5	8.5	79	79	14	45.5		No	no and age <6		Yes	12			Yes
171	2017-06-26	48	Male	23.4	29.2	Finished floor	4	4	Other sources (ponds/river/stream/lake)	rain	1900	30	No	No	37	Quadriplegia	Quadriplegia				Quadriplegia	GMFCS level I			MACS level II		#NULL!	No	No	other	illness	illness	Yes	Not yet	16	16	101	101	17	49.5		No	no and age <6		Yes	37	Yes	No	Yes
172	2017-06-26	20	Male	21.9	27	Finished floor	5	2	Piped water		3200	38	Yes	No	10	Quadriplegia	Quadriplegia				Quadriplegia	GMFCS level V					1	No	Yes				Yes	Yes	8	8	82	82	14	45.5		No	no and age <6		Yes	12			Yes
173	2017-06-26	11	Male	33	34.3	Finished floor	4	2	Piped water		2800	38	No	No	12	Left hemiplegia/monoplegia	Left hemiplegia				Monoplegia/hemiplegia	GMFCS level III					#NULL!	No	No	other	illness	illness	Yes	Not yet	6.5	6.5	76	76	13	44		No	no and age <6		Yes	12			Yes
174	2017-06-26	18	Female	21.1	23.1	Finished floor	5	2	Piped water		3400	41	No	No	18	Left hemiplegia/monoplegia	Quadriplegia				Monoplegia/hemiplegia	GMFCS level II					#NULL!	No	Yes				Yes	Not yet	9	9	82	82	14	42		No	no and age <6		Yes	12			Yes
175	2017-06-27	8	Female	32.2	35.9	Finished floor	5	2	Well water		1800	34	No		8	Quadriplegia	Quadriplegia				Quadriplegia	GMFCS level V		2 hands can not grab yet			1	No							5.7	5.7	62	62	14	45		No	no and age <6		Yes	8			Yes
176	2017-06-27	11	Female	29.7	29.5	Finished floor	3	2	Other sources (ponds/river/stream/lake)		2800	38	Yes		23	Quadriplegia	Quadriplegia				Quadriplegia	GMFCS level IV		weakly grab hands			1	No	Yes				Yes		8	8	#NULL!	#NULL!	14	48		No	no and age <6		Yes	23			Yes
177	2017-06-27	7	Male	26.7	26.7	Finished floor	7	4	Piped water		3600	41	Yes		6	Quadriplegia	Quadriplegia				Quadriplegia	GMFCS level IV					1	No	Yes				Yes		7	7	60	60	14	40		No	no and age <6		Yes	7			Yes
178	2017-06-27	19	Female	32	34	Finished floor	5	#NULL!	Piped water		800	26	No	No	18	Quadriplegia	Quadriplegia				Quadriplegia	GMFCS level IV					1	No	No				Yes		9	9	85	85	15	45		No	no and age <6		Yes	25			Yes
179	2017-06-27	10	Male	34.4	32.5	Finished floor	3	5	Piped water		2500	32	No		10	Quadriplegia	Athetosis				Quadriplegia	GMFCS level V		well grab hands			#NULL!	No	Yes				Yes		10	10	72	72	15	48		No	no and age <6		Yes	11			Yes
180	2017-06-27	9	Male	50.7	52.9	Rough wood/bamboo	6	1	Well water		3400	41	No	No	4	Quadriplegia	Quadriplegia				Quadriplegia	GMFCS level IV		well grab hands, level 2			1	No	Yes				Yes		8	8	65	65	14	45		No	no and age <6		Yes	4			Yes
181	2017-06-27	6	Male	29.7	32.4	Finished floor	4	2	Piped water		2900	39	Yes	Yes	6	Quadriplegia	Quadriplegia				Quadriplegia	GMFCS level III		cwell grab hands, level IV			1	No	No	other	illness	illness	No		7	7	69	69	14	41		No	no and age <6		Yes	6			Yes
182	2017-08-14	63	Male	27	36.1	Finished floor	4	2	Well water		1400	34	No	No	18	Diplegia	Diplegia				Diplegia	GMFCS level IV	GMFCS level I		MACS level I		#NULL!	No	Yes				Yes		14	14	109	109	16	50		No	no and age <6		Yes	12			Yes
183	2017-06-28	71	Male	34.9	33.3	Finished floor	7	2	Piped water		3600	43	No	No	24	Diplegia	Diplegia				Diplegia	GMFCS level I			MACS level I		#NULL!	No	Yes				Yes	Yes	24	24	115	115	19.5	52		No	no and age <6		Yes	24			Yes
184	2017-06-28	10	Male	26.1	30.1	Earth/sand	4	2	Well water		1500	29	Yes	Yes	8	Quadriplegia	Quadriplegia				Quadriplegia	GMFCS level V					1	No	No	other	illness	illness	No	Not yet	7	7	62	62	13.5	42		No	no and age <6		Yes	1			Yes
185	2017-06-28	92	Female	31.5	31.3	Finished floor	4	2	Well water		2100	28	No	No	17	Diplegia	Diplegia		Diplegia		Diplegia	GMFCS level II			MACS level I		#NULL!	No	Yes				Yes	Yes	31	31	122	122	22	52.5		Yes	Primary	Primary	Yes	2			Yes
186	2017-06-28	12	Male	25.8	27.7	Finished floor	3	1	Well water		3500	40	No	No	10	Quadriplegia	Quadriplegia				Quadriplegia	GMFCS level IV					1	No	Yes				Yes	Yes	9	9	72	72	16.5	43		No	no and age <6		Yes	2			Yes
187	2017-06-28	23	Female	36.5	48.2	Finished floor	5	3	Piped water		3000	38	No	No	18		Athetosis	Mainly athetosis			Athetosis	GMFCS level III					#NULL!		Yes				Yes	Yes	11	11	84	84	14.5	46		No	no and age <6		Yes	2			Yes
188	2017-06-28	11	Male	34.1	37.1	Finished floor	9	4	Piped water		2600	36	No	No	11	Quadriplegia	Quadriplegia				Quadriplegia	GMFCS level IV					#NULL!	No	Yes				Yes	Yes	8.7	8.7	72	72	16.5	43		No	no and age <6		No	1
189	2017-06-28	67	Female	30.3	29.3	Finished floor	6	6	Piped water		2500	35.5	No	No	79	Right hemiplegia/monoplegia	Right hemiplegia				Monoplegia/hemiplegia	GMFCS level I			MACS level I		#NULL!	No	Yes				Yes	Yes	19.5	19.5	127	127	16	48		No	no and age <6		No	6
190	2017-06-28	36	Male	33.8	42.4	Finished floor	4	3	Piped water		3900	40	No	No	35	Right hemiplegia/monoplegia	Right hemiplegia				Monoplegia/hemiplegia	GMFCS level II					#NULL!	No	Yes				Yes	Yes	14	14	96	96	15	54.5		No	no and age <6		Yes	3			Yes
191	2017-06-28	30	Male	45.7	52.9	Finished floor	5	2	Piped water		2500	38	No	No	21	Quadriplegia	Quadriplegia				Quadriplegia	GMFCS level III					1		Yes				Yes	Yes	9.5	9.5	94	94	15	46		No	no and age <6		Yes	2			Yes
192	2017-06-28	129	Female	38.4	39.4	Finished floor	5	#NULL!	Piped water		3400	38	No	No	8	Quadriplegia	Quadriplegia				Quadriplegia	GMFCS level II					#NULL!	No	Yes				Yes	Yes	21	21	130	130	18	50		Yes	Primary	Primary	No	8
193	2017-06-28	110	Male	23.7	32	Finished floor	7	4	Well water		1600	30	No	No	109		Athetosis	Mainly athetosis			Athetosis	GMFCS level II					1	No	Yes				Yes	Yes	19	19	122	122	16.5	54		Yes	Primary	Primary	Yes	2			Yes
194	2017-06-28	30	Male	33.7	38.6	Finished floor	4	2	Piped water		2300	39	No	No	30	Quadriplegia	Quadriplegia				Quadriplegia	GMFCS level I					1	No	Yes				Yes	Yes	10.4	10.4	102	102	16	36		No	no and age <6		No	3
195	2017-06-28	30	Male	28.9	27.9	Finished floor	3	2	Other sources (ponds/river/stream/lake)		2400	39	No	No	#NULL!	Right hemiplegia/monoplegia	Right hemiplegia				Monoplegia/hemiplegia	GMFCS level I					1	Yes	Yes				Yes	Yes	12	12	90	90	15.5	45		No	no and age <6		Yes	23			Yes
196	2017-06-28	7	Male	32.9	35.1	Finished floor	3	3	Well water		2200	33	Yes	Yes	6	Quadriplegia	Quadriplegia				Quadriplegia	GMFCS level V					1	Yes	No				Yes	Not yet	7	7	96	96	14.5	45.5		No	no and age <6		Yes	1			Yes
197	2017-06-29	24	Male	30.1	31.3	Finished floor	5	2	Piped water	well	3200	38	No	No	15	Left hemiplegia/monoplegia	Left hemiplegia				Monoplegia/hemiplegia	GMFCS level II					1		Yes				Yes	Yes	13	13	89	89	19	46		No	no and age <6		Yes	1.5			Yes
198	2017-06-29	9	Male	32.9	38	Finished floor	5	4	Piped water	well	3600	42	No	No	10	Quadriplegia	Quadriplegia				Quadriplegia	GMFCS level IV					1		Yes				Yes	Not yet	8	8	72	72	17	44		No	no and age <6		Yes	8			Yes
199	2017-06-29	64	Male	25.4	30.3	Finished floor	4	1	Other sources (ponds/river/stream/lake)	Rain	2800	39	Yes	Yes	64		Ataxia - abnormal walking	Ataxia			Ataxia	GMFCS level I			MACS level I		1		No		illness	illness	Yes	Yes	18.5	18.5	101	101	19	49		No	no and age <6		Yes	5			Yes
200	2017-06-29	14	Female	17.9	#NULL!	Finished floor	3	1	Piped water		3400	39	No	No	13	Left hemiplegia/monoplegia	Left hemiplegia				Monoplegia/hemiplegia	GMFCS level I					#NULL!		Yes				Yes	Yes	11	11	80	80	17	48		No	no and age <6		Yes	1			Yes
201	2017-06-29	10	Male	32.9	39.5	Finished floor	4	2	Piped water	well	2900	37	No	No	10	Quadriplegia	Quadriplegia				Quadriplegia	GMFCS level IV					1		Yes				Yes	Yes	11	11	72	72	19	46		No	no and age <6		Yes	10			Yes
202	2017-06-29	17	Male	37.2	38.5	Finished floor	4	2	Well water		3300	39	No	No	16	Quadriplegia	Quadriplegia				Quadriplegia	GMFCS level II					1		Yes				Yes	Yes	9	9	73	73	17	47		No	no and age <6		Yes	15			Yes
203	2017-06-29	7	Female	38.2	38.8	Finished floor	5	3	Piped water		2900	38	No	No	6	Left hemiplegia/monoplegia	Left hemiplegia				Monoplegia/hemiplegia	GMFCS level III					#NULL!		Yes				Yes	Not yet	7.3	7.3	69	69	16	43		No	no and age <6		Yes	7.5			Yes
204	2017-06-29	40	Female	24.1	25.3	Finished floor	4	2	Piped water		1500	33	Yes	Yes	21	Right hemiplegia/monoplegia	Right hemiplegia				Monoplegia/hemiplegia	GMFCS level I			MACS level I		#NULL!		Yes				Yes	Yes	11	11	85	85	16	46		No	no and age <6		Yes	3			Yes
205	2017-06-29	61	Female	25.8	31.6	Finished floor	6	2	Piped water	well	1300	30	No	Yes	12	Quadriplegia	Quadriplegia		Quadriplegia		Quadriplegia	GMFCS level III			MACS level I		#NULL!		Yes				Yes	Yes	13	13	104	104	18	48		No	no and age <6		Yes	1			Yes
206	2017-06-29	17	Female	22.5	27	Finished floor	4	1	Piped water		3200	37	No	Yes	17	Left hemiplegia/monoplegia	Left hemiplegia				Monoplegia/hemiplegia	GMFCS level I					#NULL!		Yes				Yes	Yes	10	10	81	81	16	48		No	no and age <6		Yes	1.5			Yes
207	2017-06-29	35	Male	33.7	33.6	Finished floor	6	1	Well water		1800	33	No	No	22	Quadriplegia	Quadriplegia				Quadriplegia	GMFCS level V					1		Yes				Yes	Yes	10	10	84	84	18	48		No	no and age <6		Yes	2			Yes
208	2017-06-29	22	Male	24.3	30.9	Finished floor	3	1	Piped water		2800	39	No	No	21	Left hemiplegia/monoplegia	Left hemiplegia				Monoplegia/hemiplegia	GMFCS level I					1		No				Yes	Not yet	11	11	82	82	18.5	47		No	no and age <6		Yes	1			Yes
209	2017-06-29	44	Male	29.9	30	Finished floor	4	1	Well water		2800	37	No	No	6	Left hemiplegia/monoplegia	Quadriplegia				Monoplegia/hemiplegia						1		Yes				Yes	Yes	9	9	78	78	19	48		No	no and age <6		Yes	5			Yes
210	2017-06-29	14	Male	23.4	27.8	Finished floor	3	1	Well water	Rain water	3300	36	No	No	13	Quadriplegia	Quadriplegia				Quadriplegia	GMFCS level III					1	No	Yes				Yes	Yes	10.7	10.7	75	75	17	46		Yes	no and age <6		Yes	1			Yes
211	2017-06-29	23	Female	24.9	31	Finished floor	5	3	Piped water		3600	39	No	No	23	Quadriplegia	Quadriplegia - Athetosis				Quadriplegia	GMFCS level V					1		Yes				Yes	Yes	7.5	7.5	77	77	16	48		No	no and age <6		Yes	2			Yes
212	2017-06-29	76	Male	19.1	22.3	Finished floor	4	3	Other sources (ponds/river/stream/lake)	Rain water	3000	40	No	No	30	Quadriplegia	Quadriplegia		Quadriplegia		Quadriplegia	GMFCS level I			MACS level I		#NULL!		Yes				Yes	Yes	18	18	115	115	18	52		Yes	Primary	Primary	Yes	2.5			Yes
213	2017-06-29	19	Male	22.9	27.9	Finished floor	4	2	Piped water		3300	39	No	No	17	Quadriplegia	Quadriplegia				Quadriplegia	GMFCS level II					1		Yes				Yes	Yes	10	10	79	79	17	46		No	no and age <6		Yes	16			Yes
214	2017-06-29	22	Female	35.5	44.8	Finished floor	3	2	Piped water		3000	39	Yes	No	11	Quadriplegia	Quadriplegia				Quadriplegia	GMFCS level II					1		Yes				Yes	Yes	9	9	75	75	16.5	46		No	no and age <6		Yes	9			Yes
215	2017-06-29	44	Male	23.3	23.6	Finished floor	4	3	Well water		3300	42	Yes	No	5	Quadriplegia	Quadriplegia				Quadriplegia	GMFCS level III			MACS level I		1		No	other	illness	illness	Yes	Yes	13	13	87	87	18	45		No	no and age <6		Yes	4.5			Yes
216	2017-06-29	32	Female	26.9	34	Finished floor	4	2	Well water		3700	39	Yes	Yes	14	Quadriplegia	Quadriplegia				Quadriplegia	GMFCS level I					1		Yes				Yes	Yes	13	13	92	92	20	47		No	no and age <6		Yes	14			Yes
217	2017-06-30	18	Male	32.1	37.3	Finished floor	6	2	Piped water	Well water	3100	37	No	Yes	14		Athetosis	Mainly athetosis			Athetosis	GMFCS level III				Hand movement in normal	#NULL!		Yes				Yes		10	10	#NULL!	#NULL!	16	46		No	no and age <6		Yes	14			Yes
218	2017-06-30	5	Male	22	27	Finished floor	6	3	Piped water		2800	38	Yes		5	Quadriplegia	Quadriplegia				Quadriplegia	GMFCS level V					1	No	Yes				Yes		7.2	7.2	55	55	13	40.5		No	no and age <6		Yes	5			Yes
219	2017-06-30	12	Female	26.1	32.9	Finished floor	3	2	Piped water		3800	40	No	No	12	Right hemiplegia/monoplegia					Monoplegia/hemiplegia	GMFCS level II				Right hand is bad	1	No	Yes				Yes		9	9	77	77	14	48		No	no and age <6		No	12
220	2017-06-30	34	Male	28	28	Finished floor	5	2	Piped water		3300	40	No	No	24	Left hemiplegia/monoplegia	Right hemiplegia				Monoplegia/hemiplegia	GMFCS level I			MACS level I	L hand - level 2, R hand - level 1	#NULL!	No	Yes				Yes		15	15	85	85	16	50		No	no and age <6		Yes	2			Yes
221	2017-06-30	132	Male	37.9	43.6	Finished floor	4	#NULL!	Piped water		3700	40	No	No	73	Right hemiplegia/monoplegia	Left hemiplegia				Monoplegia/hemiplegia	GMFCS level I			MACS level I	R hand - level 2, L hand - level 1	#NULL!	No	Yes				Yes		31	31	77.8	77.8	13.2	52		Yes	Primary	Primary	Yes	11			Yes
222	2017-06-30	48	Male	30.7	31.9	Finished floor	5	5	Well water		4000	40	No		25	Quadriplegia	Right hemiplegia				Quadriplegia	GMFCS level II			MACS level II		1	No	Yes				Yes		13	13	95	95	17	48		No	no and age <6		Yes	4			Yes
223	2017-06-30	21	Female	28.9	31.9	Finished floor	3	1	Piped water		2800	39	No	No	#NULL!	Quadriplegia	Quadriplegia				Quadriplegia	GMFCS level II				Good hands	1	Yes	Yes				Yes		9.4	9.4	80	80	15	45		No	no and age <6		Yes	17			Yes
224	2017-06-30	77	Female	25.7	27	Finished floor	4	4	Well water		1500	29	No	No	12	Quadriplegia	Quadriplegia				Quadriplegia	GMFCS level IV	GMFCS level III		MACS level III		1	No	Yes				Yes		24	24	#NULL!	#NULL!	17	50		No	no BUT >6		Yes	1.5			Yes
225	2017-06-30	20	Female	28	36.8	Finished floor	4	2	Piped water	Well water	3500	42	Yes	No	14	Quadriplegia	Quadriplegia				Quadriplegia	GMFCS level III				Both hands level 3	1	No	Yes				Yes		9	9	77	77	15	45.5		No	no and age <6		Yes	13
226	2017-07-03	8	Female	37.6	38.3	Finished floor	7	3	Piped water		2500	35	No	No	9	Quadriplegia	Quadriplegia				Quadriplegia	GMFCS level V					1	No	Yes				Yes	Yes	6.5	6.5	#NULL!	#NULL!	13.5	44		No	no and age <6		Yes	1			Yes
227	2017-07-03	30	Female	34.2	44.2	Finished floor	6	3	Piped water		2700	38	No	No	8	Quadriplegia	Quadriplegia				Quadriplegia	GMFCS level V					1	No	Yes				Yes	Yes	12	12	102	102	15	50		No	no and age <6		Yes	6			Yes
228	2017-07-03	131	Male	34.9	33.7	Finished floor	4	3	Piped water		2800	33.5	No	No	19	Quadriplegia	Athetosis		Mainly athetosis		Athetosis	GMFCS level I			MACS level I		#NULL!	No	Yes				Yes	Yes	26	26	132	132	#NULL!	53		Yes	Primary	Primary	Yes	2			Yes
229	2017-07-03	6	Female	38.7	43.2	Finished floor	9	3	Piped water		3600	38	No	No	8	Quadriplegia	Quadriplegia				Quadriplegia	GMFCS level V					1	No	Yes				Yes	Yes	8.5	8.5	78	78	14	45		No	no and age <6		Yes	7			Yes
230	2017-07-03	68	Male	32.4	34.7	Finished floor	4	4	Piped water		1600	31.5	Yes	Yes	24	Quadriplegia	Quadriplegia				Quadriplegia	GMFCS level IV			MACS level IV		1	Unknown	No				Yes	Yes	18	18	94	94	15	47		No	no and age <6		Yes	2			Yes
231	2017-07-03	38	Male	29.1	30.2	Finished floor	6	3	Piped water		3500	38	No	No	37	Diplegia	Diplegia				Diplegia	GMFCS level II					#NULL!	No	Yes				Yes	Yes	11.5	11.5	87	87	14.5	46		No	no and age <6		Yes	3			Yes
232	2017-07-03	23	Female	18.2	17.5	Finished floor	5	5	Piped water		2900	38	No	No	23	Quadriplegia	Quadriplegia				Quadriplegia	GMFCS level V					1	No	Yes				Yes	Yes	9	9	79	79	15	43.5		No	no and age <6		Yes	24			Yes
233	2017-07-03	21	Male	26.5	26.9	Finished floor	3	3	Other sources (ponds/river/stream/lake)		2400	38	Don't know	No	21	Quadriplegia	Quadriplegia				Quadriplegia	GMFCS level III					1	No	No	Not aware			Yes	Not yet	9.5	9.5	91	91	14	46.5		No	no and age <6		Yes	21			Yes
234	2017-07-03	25	Male	27.1	30.7	Finished floor	9	2	Piped water		2700	34	No	No	18	Quadriplegia	Quadriplegia				Quadriplegia	GMFCS level I					#NULL!	No	Yes				Yes	Yes	9	9	89	89	15	44		No	no and age <6		Yes	24			Yes
235	2017-07-03	15	Male	27.7	27.9	Finished floor	3	1	Piped water		2700	38	No	No	12	Quadriplegia	Quadriplegia				Quadriplegia	GMFCS level IV					1	No	No	Not aware			Yes	Not yet	9	9	97	97	15	45		No	no and age <6		Yes	12			Yes
236	2017-07-03	74	Male	19.6	32.5	Finished floor	5	7	Piped water		3500	38	No	No	75		Athetosis	Mainly athetosis			Athetosis	GMFCS level I			MACS level II		1	No	Yes				Yes	Yes	21	21	118	118	16.5	53		Yes	Primary	Primary	Yes	24			Yes
237	2017-07-03	12	Male	30.9	34.7	Finished floor	5	2	Other sources (ponds/river/stream/lake)		#NULL!	38	No	No	7	Quadriplegia	Quadriplegia				Quadriplegia	GMFCS level V					1	No	No	Not aware	illness	illness	No	Not yet	7	7	85	85	#NULL!	45		No	no and age <6		Yes	7			Yes
238	2017-07-03	7	Female	39.8	41.9	Finished floor	3	2	Well water		2700	40	Yes	Yes	8	Quadriplegia	Quadriplegia				Quadriplegia	GMFCS level V					1		No	other	illness	illness	No	Not yet	9.7	9.7	73	73	13	58		No	no and age <6		Yes	7			Yes
239	2017-07-04	14	Male	25.5	28.6	Finished floor	4	1	Piped water		1800	35	Yes	No	8	Quadriplegia	Quadriplegia	Mainly dystonia			Quadriplegia	GMFCS level III					1		Yes				Yes	Yes	9	9	75	75	16	45		No	no and age <6		Yes	8			Yes
240	2017-07-04	99	Female	39.7	48.3	Finished floor	4	5	Piped water		3100	39	Yes		10	Quadriplegia	Quadriplegia				Quadriplegia	GMFCS level V	GMFCS level V		MACS level II		1		Yes				Yes	Yes	15	15	47	47	17	110		Yes	Primary	Vocational/Other	Yes	9			Yes
241	2017-07-04	19	Male	47.1	46.1	Finished floor	7	6	Piped water		3100	39	Yes	No	7	Quadriplegia	Quadriplegia				Quadriplegia	GMFCS level III					1		No	other	local health center did not provide immunization service	No access at local centre/No transport	No	Not yet	13	13	82	82	18	47		No	no and age <6		Yes	7			Yes
242	2017-07-04	35	Male	30.6	33	Finished floor	7	3	Well water		3100	39	No	No	35	Quadriplegia	Quadriplegia				Quadriplegia	GMFCS level IV					1	No	Yes				Yes	Yes	10	10	83	83	18	49			no and age <6		Yes	3			Yes
243	2017-07-04	70	Female	27.2	28.8	Finished floor	3	2	Piped water		2200	35	Yes	No	6	Right hemiplegia/monoplegia	Right hemiplegia		Right hemiplegia/monoplegia		Monoplegia/hemiplegia		GMFCS level I		MACS level II	L - 1, R - 3	#NULL!		Yes				Yes	Yes	34	34	120	120	19.5	53		Yes	Primary	Primary	Yes	1			Yes
244	2017-07-04	63	Male	26	28.5	Finished floor	4	2	Piped water	Bought	3200	39	Yes	No	1	Quadriplegia	Quadriplegia-Athetosis				Quadriplegia		GMFCS level V		MACS level II		1		Yes				Yes	Yes	15	15	97	97	17	48		No	no and age <6		Yes	1			Yes
245	2017-07-04	16	Female	30.8	32.9	Finished floor	6	3	Well water		3400	39	No	No	9	Quadriplegia	Quadriplegia				Quadriplegia	GMFCS level V					1		Yes				Yes	Yes	8	8	78	78	17	47		No	no and age <6		Yes	9			Yes
246	2017-07-04	6	Male	29.8	30.9	Finished floor	4	2	Other sources (ponds/river/stream/lake)		2900	37	Yes	No	19	Quadriplegia	Quadriplegia				Quadriplegia	GMFCS level IV					1		No				Yes	Not yet	8	8	68	68	17	48		No	no and age <6		Yes	6			Yes
247	2017-07-04	17	Male	32.3	36.3	Finished floor	3	1	Piped water		3500	40	Don't know	No	13	Left hemiplegia/monoplegia	Left hemiplegia				Monoplegia/hemiplegia	GMFCS level III					1		Yes				Yes	Yes	8.5	8.5	78	78	16	46		No	no and age <6		Yes	1
248	2017-07-04	20	Male	35.5	37.2	Finished floor	5	2	Piped water		3500	40	No	No	20	Quadriplegia	Quadriplegia				Quadriplegia	GMFCS level V					1		No				No	Not yet	13	13	83	83	19	47		No	no and age <6		Yes	2			Yes
249	2017-07-04	9	Female	22	26.8	Finished floor	5	2	Well water		3300	41	No	No	9	Left hemiplegia/monoplegia	Left hemiplegia				Monoplegia/hemiplegia	GMFCS level V					#NULL!		Yes				Yes	Not yet	6.5	6.5	64	64	16	48		No	no and age <6		Yes	9			Yes
250	2017-07-04	9	Male	28.1	33.9	Finished floor	3	1	Piped water		3600	40	No	No	9	Quadriplegia	Quadriplegia				Quadriplegia	GMFCS level III					1		Yes				Yes	Not yet	8	8	70	70	17	45.5		No	no and age <6		Yes	9			Yes
251	2017-07-04	9	Male	31	33.8	Finished floor	4	2	Well water		3000	38	No	No	9	Right hemiplegia/monoplegia	Right hemiplegia				Monoplegia/hemiplegia	GMFCS level V					#NULL!		Yes				Yes	Not yet	9	9	76	76	17	43		No	no and age <6		Yes	9			Yes
252	2017-07-04	5	Male	30.5	34.8	Finished floor	6	4	Piped water		2900	39	No	Yes	5	Quadriplegia	Quadriplegia				Quadriplegia	GMFCS level V					#NULL!		Yes				Yes	Not yet	7	7	64	64	16	43		No	no and age <6		Yes	5			Yes
253	2017-07-04	22	Female	37.5	37.6	Finished floor	6	2	Well water		3500	40	No	No	14	Quadriplegia	Quadriplegia	Mainly athetosis			Quadriplegia	GMFCS level V					1		Yes				Yes	Yes	8	8	73	73	16	46		No	no and age <6		Yes	22			Yes
254	2017-07-04	12	Female	33	33.1	Finished floor	5	2	Well water		3200	38	No	No	12	Quadriplegia	Quadriplegia				Quadriplegia	GMFCS level V					1		Yes				Yes	Not yet	8	8	72	72	16	46		No	no and age <6		Yes	12			Yes
255	2017-07-04	4	Female	32	36	Finished floor	3	3	Piped water		1300	36	No	Yes	5	Quadriplegia	Quadriplegia				Quadriplegia	GMFCS level V					1		No				No	Not yet	4.5	4.5	54	54	14	37		No	no and age <6		Yes	5			Yes
256	2017-07-04	11	Male	27.7	30.2	Finished floor	5	2	Well water		3100	38	No	No	3	Quadriplegia	Quadriplegia				Quadriplegia	GMFCS level IV					1		Yes				Yes	Yes	9	9	75	75	17	46		No	no and age <6		Yes	4			Yes
257	2017-07-04	43	Female	34.8	33.4	Finished floor	5	1	Piped water	Rain water	1400	31	No	Yes	44	Diplegia	Diplegia				Diplegia	GMFCS level I			MACS level I		#NULL!		Yes				Yes	Yes	13.5	13.5	100	100	18	49		No	no and age <6		Yes	4			Yes
258	2017-07-04	15	Female	26.5	34.1	Finished floor	5	3	Well water		3000	36	Yes	No	6	Quadriplegia	Quadriplegia				Quadriplegia	GMFCS level IV					1		Yes				Yes	Yes	9.5	9.5	73	73	18	41		No	no and age <6		Yes	9			Yes
259	2017-07-04	13	Male	23.4	27.8	Earth/sand	5	2	Other sources (ponds/river/stream/lake)		3200	40	No	No	13	Quadriplegia	Quadriplegia				Quadriplegia	GMFCS level V					1		No	other	illness	illness	No	Not yet	7	7	72	72	16	43		No	no and age <6		Yes	1			Yes
260	2017-07-04	23	Female	20.9	21.9	Finished floor	3	1	Piped water		2500	39	Yes	Yes	24	Quadriplegia	Quadriplegia				Quadriplegia	GMFCS level V					1		Yes				Yes	Yes	7.3	7.3	75	75	15	44			no and age <6		Yes	2			Yes
261	2017-07-05	12	Male	31	32.6	Finished floor	5	3	Piped water		1200	28	Yes	Yes	12	Quadriplegia					Quadriplegia	GMFCS level V		Bilateral bad grabbing			1	No	No	other	Repeated fever, prolonged pneumonia, bad health status	illness	No		6.2	6.2	75	75	14	44		No	no and age <6		Yes	12			Yes
262	2017-07-05	91	Female	33.2	26.7	Finished floor	3	3	Well water		1800	36	No		14	Right hemiplegia/monoplegia					Monoplegia/hemiplegia	GMFCS level II	GMFCS level I		MACS level I		1	No	Yes				Yes		19	19	117	117	16	47		Yes	Primary	Primary	Yes	2	Yes		Yes
263	2017-07-05	8	Male	32.1	34.3	Finished floor	5	4	Well water		3400	40	No	No	17	Quadriplegia					Quadriplegia	GMFCS level IV		Bilateral bad grabbing			1	No	Yes				Yes		7	7	61	61	15	43		No	no and age <6		Yes	6			Yes
264	2017-07-05	80	Female	31.4	32.7	Finished floor	4	2	Well water		3200	40	No	No	6	Right hemiplegia/monoplegia					Monoplegia/hemiplegia	GMFCS level I			MACS level II		#NULL!	No	Yes				Yes		15	15	110	110	15	48		Yes	Primary	Primary	Yes	12			Yes
265	2017-07-05	15	Female	26.9	27.1	Finished floor	5	6	Piped water		3400	40	No	No	15	Diplegia					Diplegia	GMFCS level III					1	No	Yes				Yes		10	10	81	81	15	42		No	no and age <6			15
266	2017-07-05	55	Female	29.6	30.5	Finished floor	4	2	Well water		3000	40	No	No	12	Quadriplegia					Quadriplegia	GMFCS level IV			MACS level III		1	No	No	other	Convulsions	Convulsions			13	13	101	101	15	47		No	no and age <6		Yes	24			Yes
267	2017-07-05	32	Male	31.2	30.8	Finished floor	4	3	Well water		1100	28	Yes	No	21	Left hemiplegia/monoplegia					Monoplegia/hemiplegia	GMFCS level I			MACS level IV		1	No	Yes				Yes		11.5	11.5	88	88	15	48		No	no and age <6		No	26			No
268	2017-07-05	27	Male	31.2	30.6	Rough wood/bamboo	4	6	Piped water		2600	36	Yes	Yes	14	Quadriplegia					Quadriplegia	GMFCS level V					1	No	Yes				Yes		12	12	81	81	15	48		No	no and age <6		Yes	15			Yes
269	2017-07-05	74	Male	27.2	32.4	Finished floor	8	3	Well water		1800	32	No	Yes	7			Mainly athetosis			Athetosis	GMFCS level III	GMFCS level III		MACS level II		1	No	Yes				Yes		16	16	105	105	17	50		No	no BUT >6		No	24			No
270	2017-07-05	18	Female	19.8	27.9	Finished floor	6	#NULL!	Piped water		3000	39	Yes	No	7			Mainly athetosis			Athetosis	GMFCS level II					1	No	Yes				Yes		7.8	7.8	63	63	15	44		No	no and age <6		Yes	6			Yes
271	2017-07-05	113	Female	25.4	28.4	Finished floor	6	4	Well water		3300	40	No	No	103			Mainly athetosis			Athetosis	GMFCS level II			MACS level III		1	No	Yes				Yes		37	37	113	113	23	52		No	no BUT >6		Yes	10			Yes
272	2017-07-05	6	Male	28.3	31.5	Finished floor	4	1	Piped water		3100	39	Yes	No	65	Quadriplegia					Quadriplegia	GMFCS level V					1	No	Yes				Yes		6.4	6.4	62	62	13.5	37		No	no and age <6		Yes	5			Yes
273	2017-07-05	102	Male	26.2	29	Finished floor	4	4	Well water		2900	40	No	No	60	Quadriplegia					Quadriplegia	GMFCS level I			MACS level II		1	No	Yes				Yes		26	26	124	124	18	52		Yes	Primary	Primary	Yes	2			Yes
274	2017-07-05	21	Male	29.1	35	Finished floor	4	1	Piped water	Well water	3200	40	Yes	Yes	7	Quadriplegia					Quadriplegia	GMFCS level IV					1	Yes	Yes				No		9.5	9.5	83	83	15	42		No	no and age <6		Yes	6	Yes		Yes
275	2017-07-05	57	Male	33.4	37.5	Finished floor	7	5	Piped water		2700	40	No	No	62	Quadriplegia					Quadriplegia	GMFCS level I			MACS level I		1	No	Yes				Yes		15	15	#NULL!	#NULL!	15	18		No	no and age <6		Yes	5			Yes
276	2017-07-05	21	Female	26.7	29.6	Finished floor	5	3	Piped water		3300	40	No	No	21	Left hemiplegia/monoplegia					Monoplegia/hemiplegia	GMFCS level I					1	No	Yes				Yes		13	13	#NULL!	#NULL!	16	48		No	no and age <6		Yes	21			Yes
277	2017-07-06	6	Male	25.2	34.1	Finished floor	6	2	Piped water		3400	39	No	No	8	Quadriplegia	Quadriplegia				Quadriplegia	GMFCS level V					1		Yes				Yes	Not yet	7	7	66	66	16	39.5		No	no and age <6		Yes	7			Yes
278	2017-07-06	20	Female	20.1	27.2	Finished floor	4	2	Well water		2600	38	No	No	16	Right hemiplegia/monoplegia	Right hemiplegia				Monoplegia/hemiplegia	GMFCS level I					#NULL!		Yes				Yes	Yes	11	11	82	82	15	46		No	no and age <6		Yes	1.5			Yes
279	2017-07-06	10	Male	25.8	33.7	Finished floor	4	4	Piped water		3100	39	Yes	No	10	Quadriplegia	Quadriplegia				Quadriplegia	GMFCS level IV					1		Yes				Yes	Not yet	7.8	7.8	69	69	16	43		No	no and age <6		Yes	10			Yes
280	2017-07-06	11	Female	27.2	30.5	Finished floor	4	2	Piped water		3400	41	No	No	12	Left hemiplegia/monoplegia	Quadriplegia				Monoplegia/hemiplegia	GMFCS level III					#NULL!		Yes				Yes	Not yet	7	7	70	70	16	45		No	no and age <6		Yes	12			Yes
281	2017-07-06	69	Female	20.1	20.4	Finished floor	5	2	Piped water		1800	32	No	No	11	Quadriplegia	Quadriplegia				Quadriplegia		GMFCS level IV		MACS level II		1		No	other	illness	illness	No	Not yet	14	14	100	100	19	48.5		No	no and age <6		Yes	10	Yes		Yes
282	2017-07-06	44	Male	23.7	25.7	Earth/sand	3	4	Other sources (ponds/river/stream/lake)		2000	36	Don't know	Yes	44	Quadriplegia	Quadriplegia				Quadriplegia	GMFCS level IV					1		No	other	illness	illness	Yes	Don't know	10	10	85	85	17	46			no and age <6		Yes	4			Yes
283	2017-07-06	11	Male	18	21	Finished floor	6	3	Piped water	well	3200	39	Yes	Yes	12	Left hemiplegia/monoplegia	Left hemiplegia				Monoplegia/hemiplegia	GMFCS level IV					1		Yes				Yes	Not yet	8.2	8.2	74	74	17	46		No	no and age <6		Yes	11			Yes
284	2017-07-06	6	Male	34.8	41.3	Finished floor	10	3	Piped water		3200	39	No	No	4	Quadriplegia	Quadriplegia				Quadriplegia	GMFCS level IV					1		Yes				Yes	Don't know	7	7	76	76	16	44		No	no and age <6		Yes	5			Yes
285	2017-07-06	50	Male	20.7	25	Finished floor	4	1	Piped water	well	2400	39	Yes	Yes	4	Quadriplegia	Quadriplegia				Quadriplegia	GMFCS level IV			MACS level II		1		Yes				Yes	Yes	14	14	93	93	17	48		No	no and age <6		Yes	4.5	Yes		Yes
286	2017-07-06	10	Male	31.1	32	Rough wood/bamboo	4	2	Piped water		3300	37	No	Yes	10	Diplegia	Diplegia				Diplegia	GMFCS level III					#NULL!		Yes				Yes	Don't know	8	8	69	69	17	46		No	no and age <6		Yes	10			Yes
287	2017-07-06	25	Male	28.4	30.6	Finished floor	5	2	Well water		2300	34	No	No	25	Right hemiplegia/monoplegia	Right hemiplegia				Monoplegia/hemiplegia	GMFCS level IV					#NULL!								10	10	82	82	16.5	46		No	no and age <6		Yes	2			Yes
288	2017-07-06	8	Female	19.1	22.6	Finished floor	3	1	Piped water		2300	38	No	Yes	6	Quadriplegia	Quadriplegia				Quadriplegia	GMFCS level IV					1		Yes				Yes	Not yet	6	6	61	61	15	36.5		No	no and age <6		Yes	6			Yes
289	2017-07-06	52	Female	24.2	28.2	Earth/sand	5	4	Other sources (ponds/river/stream/lake)		3300	37	No	No	56	Quadriplegia	Quadriplegia				Quadriplegia	GMFCS level V			MACS level IV		#NULL!		Yes				Yes	Yes	13.5	13.5	99	99	18	49		No	no and age <6		Yes	4			Yes
290	2017-07-07	3	Male	23.7	28.2	Finished floor	6	3	Piped water		3100	39	No	No	4	Quadriplegia	Quadriplegia				Quadriplegia	GMFCS level V					#NULL!	No	Yes				Yes	Not yet	6	6	65	65	#NULL!	41		No	no and age <6		No	3
291	2017-07-07	6	Male	33.7	35.8	Finished floor	4	1	Well water		2500	40	No	No	7	Quadriplegia	Quadriplegia				Quadriplegia	GMFCS level V					1	No	Yes				Yes	Not yet	5	5	70	70	13	43		No	no and age <6		Yes	7			Yes
292	2017-07-07	18	Male	28.4	32	Finished floor	3	1	Piped water		1000	31	No	Yes	13	Quadriplegia	Quadriplegia				Quadriplegia	GMFCS level IV					1	No	Yes				Yes	Yes	8	8	#NULL!	#NULL!	#NULL!	43		No	no and age <6		Yes	1			Yes
293	2017-07-07	14	Male	34.4	34.8	Finished floor	5	2	Well water		3200	38	Yes	Yes	15	Quadriplegia	Quadriplegia				Quadriplegia	GMFCS level V					1	No	Yes				Yes	Yes	8	8	72	72	14	46		No	no and age <6		Yes	1			Yes
294	2017-07-07	146	Female	28.9	27.9	Finished floor	5	3	Well water		1900	32	No	No	146	Quadriplegia	Quadriplegia				Quadriplegia	GMFCS level II					#NULL!	No	Yes				Yes	Yes	32	32	147	147	16	52		Yes	Primary	Primary	No	12
295	2017-07-07	27	Male	28.1	#NULL!	Finished floor	7	3	Piped water		2600	34	No	No	14	Quadriplegia	Quadriplegia				Quadriplegia	GMFCS level V					1	No	No	Not aware			Yes	Not yet	10	10	69	69	16	48		No	no and age <6		Yes	6
296	2017-07-07	19	Male	26.7	29.2	Finished floor	4	1	Well water		2700	38	No	No	6	Quadriplegia	Quadriplegia				Quadriplegia	GMFCS level II					1	No	No	Not aware			Yes	Not yet	10	10	97	97	15	44		No	no and age <6		Yes	6			Yes
297	2017-07-07	7	Male	26.8	27.1	Finished floor	5	3	Piped water		3500	40	No	No	6	Quadriplegia	Quadriplegia				Quadriplegia	GMFCS level IV					#NULL!	No	Yes				Yes	Not yet	7	7	78	78	135	43		No	no and age <6		Yes	6
298	2017-07-07	12	Male	25.5	29.8	Finished floor	6	3	Well water		3100	38	No	No	11	Quadriplegia	Quadriplegia				Quadriplegia	GMFCS level V					1	No	Yes				Yes	Not yet	12	12	76	76	12.5	47.5		No	no and age <6		Yes	10
299	2017-07-07	12	Male	29.6	35	Finished floor	6	3	Well water		3200	38	No	No	11	Quadriplegia	Quadriplegia				Quadriplegia	GMFCS level V					1	No	Yes				Yes	Not yet	10.5	10.5	78	78	16	48		No	no and age <6		Yes	10			Yes
300	2017-07-10	36	Male	28.5	32.1	Finished floor	5	2	Well water		3200	38	No	No	22	Quadriplegia	Quadriplegia				Quadriplegia	GMFCS level III					1	Yes	Yes				Yes	Yes	11	11	88	88	14.5	49		No	no and age <6		Yes	2			Yes
301	2017-07-10	11	Female	37.1	39.1	Finished floor	5	2	Well water		4300	39	No	No	4	Quadriplegia	Quadriplegia				Quadriplegia	GMFCS level V					1	No	Yes				Yes	Yes	9.5	9.5	70	70	16	43		No	no and age <6		Yes	3			Yes
302	2017-07-10	11	Male	29.7	29.8	Finished floor	4	2	Piped water		2800	39	Yes	No	17	Quadriplegia	Quadriplegia				Quadriplegia	GMFCS level V					#NULL!	No	Yes				Yes	Not yet	7	7	71	71	13	47		No	no and age <6		Yes	6			Yes
303	2017-07-10	10	Male	41.2	42.8	Finished floor	5	3	Well water		3100	39	No	No	7	Quadriplegia	Quadriplegia				Quadriplegia	GMFCS level V					1	No	Yes				Yes	Not yet	7	7	64	64	13	38		No	no and age <6		Yes	7			Yes
304	2017-07-10	62	Female	33.6	33.7	Finished floor	4	2	Piped water		4000	39.5	No	No	23	Quadriplegia	Quadriplegia				Quadriplegia	GMFCS level I			MACS level II		#NULL!	No	Yes				Yes	Yes	18	18	#NULL!	#NULL!	#NULL!	50.5		No	no and age <6		Yes	2			Yes
305	2017-07-10	11	Male	30.7	30.5	Finished floor	3	2	Piped water		2800	39	No	Yes	8	Quadriplegia	Quadriplegia				Quadriplegia	GMFCS level IV					1		Yes				Yes	Yes	9	9	76	76	14	46		No	no and age <6		Yes	8			Yes
306	2017-07-10	7	Male	34.1	37.1	Finished floor	5	4	Well water		2600	39	No	No	8	Quadriplegia	Quadriplegia - Athetosis				Quadriplegia	GMFCS level V					1	No	Yes				Yes	Not yet	6.5	6.5	62	62	13	42		No	no and age <6		Yes	6			Yes
307	2017-07-10	11	Female	37.1	37	Finished floor	4	2	Well water		2300	32	No	Yes	12	Quadriplegia	Quadriplegia				Quadriplegia	GMFCS level V					1	No	Yes				Yes	Yes	7	7	65	65	14	41		No	no and age <6		Yes	1			Yes
308	2017-07-10	75	Male	33.7	53.7	Finished floor	3	2	Other sources (ponds/river/stream/lake)	Rain water	2700	32.5	Yes	No	74	Quadriplegia	Quadriplegia				Quadriplegia	GMFCS level I			MACS level I		1	No	Yes				Yes	Yes	24	24	118	118	19.5	52		Yes	Primary	Primary	Yes	3	Yes		Yes
309	2017-07-11	9	Male	33.6	40	Finished floor	4	3	Piped water		3800	39	Yes	No	10	Quadriplegia					Quadriplegia						1	No	Yes				Yes		8	8	70	70	15	38		No	no and age <6		Yes	10			Yes
310	2017-07-11	76	Male	39.4	43.9	Finished floor	4	3	Piped water		4900	42	Yes	Yes	76	Quadriplegia					Quadriplegia	GMFCS level I			MACS level II		1	No	Yes				Yes		19	19	101	101	81	51		No	no BUT >6		Yes	24			Yes
311	2017-07-11	20	Male	29	33	Finished floor	5	7	Piped water		2800	40	No	No	7	Quadriplegia					Quadriplegia	GMFCS level III					1	No	Yes				Yes		8.5	8.5	76	76	13.5	42		No	no and age <6		Yes	6			Yes
312	2017-07-11	22	Female	30	31.1	Finished floor	6	2	Piped water		2300	25	Yes	Yes	24	Quadriplegia					Quadriplegia	GMFCS level V					1	No	Yes				Yes		10	10	76	76	15	45		No	no and age <6		Yes	6			Yes
313	2017-07-11	21	Male	28.2	29.7	Finished floor	3	3	Well water		2700	32	Yes	No	6	Quadriplegia					Quadriplegia	GMFCS level V					1	No	Yes				Yes		7	7	77	77	14	46		No	no and age <6		Yes	6			Yes
314	2017-07-11	23	Male	33.2	33.1	Finished floor	5	#NULL!	Well water		4100	39	No	No	22	Quadriplegia					Quadriplegia	GMFCS level V					1	No	Yes				Yes		11.5	11.5	72	72	13	42		No	no and age <6		Yes	22			Yes
315	2017-07-11	103	Male	27.2	30.3	Finished floor	4	2	Piped water		1700	31	No	No	23	Quadriplegia					Quadriplegia	GMFCS level III	GMFCS level IV		MACS level II		#NULL!	No	Yes				Yes		22	22	130	130	16	50		Yes	Primary	Primary	Yes	20	Yes	Yes	Yes
316	2017-07-11	50	Female	33	34.8	Finished floor	7	2	Piped water		2500	37	No	No	50	Diplegia					Diplegia	GMFCS level V			MACS level I		#NULL!	No	Yes				Yes		10.5	10.5	#NULL!	#NULL!	15	48		No	no and age <6		Yes	50			Yes
317	2017-07-11	30	Male	31.5	38.3	Finished floor	8	3	Piped water		950	26	No	No	19	Quadriplegia					Quadriplegia	GMFCS level V					#NULL!		Yes				Yes		10	10	85	85	15	46		No	no and age <6		Yes	8	Yes		Yes
318	2017-07-11	18	Male	44.8	46.6	Finished floor	7	4	Well water		800	27	No	No	13	Quadriplegia					Quadriplegia	GMFCS level IV					1	No	No	other	illness	illness	Yes		9	9	75	75	18	46		No	no and age <6		No	#NULL!
319	2017-07-11	4	Female	26.7	28.4	Finished floor	6	2	Piped water		2000	25	Yes	No	9	Quadriplegia					Quadriplegia	GMFCS level V					1	No	Yes				Yes		4.8	4.8	#NULL!	#NULL!	13	36		No	no and age <6		No	#NULL!
320	2017-07-11	11	Female	28.2	30.9	Finished floor	4	2	Piped water		2500	40	No	No	11	Quadriplegia					Quadriplegia	GMFCS level V					1	No	Yes				Yes		7	7	71	71	15	46		No	no and age <6		Yes	9			Yes
321	2017-07-12	21	Male	32.6	37.4	Finished floor	4	2	Well water		2700	38	No	No	21	Left hemiplegia/monoplegia	Left hemiplegia				Monoplegia/hemiplegia	GMFCS level II					1		Yes				Yes	Yes	8.8	8.8	77	77	16	46		No	no and age <6		Yes	21			Yes
322	2017-07-12	4	Male	31.3	44	Finished floor	5	2	Well water		3900	40	No	No	4	Quadriplegia	Quadriplegia				Quadriplegia	GMFCS level V					1		Yes				Yes		8.5	8.5	63	63	18	44		No	no and age <6		Yes	5			Yes
323	2017-07-12	12	Male	26.9	38.2	Finished floor	4	2	Other sources (ponds/river/stream/lake)		3800	39	No	No	10	Quadriplegia	Quadriplegia				Quadriplegia	GMFCS level III					#NULL!		Yes				Yes	Yes	10	10	70	70	17	46		No	no and age <6		Yes	10			Yes
324	2017-07-12	9	Male	22.4	27.8	Finished floor	6	3	Piped water		3100	40	No	No	7	Quadriplegia	Quadriplegia				Quadriplegia	GMFCS level IV		Couldn't sit up			#NULL!		Yes				Yes	Not yet	7.5	7.5	71	71	16	41		No	no and age <6		Yes	9			Yes
325	2017-07-12	33	Female	21.9	22.2	Finished floor	6	4	Piped water	well	2800	40	No	No	5	Quadriplegia	Quadriplegia				Quadriplegia	GMFCS level IV					1		No	other	illness	illness	Yes	Not yet	11	11	85	85	17	46		No	no and age <6		Yes	5			Yes
326	2017-07-12	37	Male	43.5	45.6	Finished floor	4	1	Piped water		3100	39	No	No	37	Left hemiplegia/monoplegia	Left hemiplegia				Monoplegia/hemiplegia	GMFCS level I					#NULL!		Yes				Yes	Yes	12	12	89	89	17	49		No	no and age <6		Yes	3			Yes
327	2017-07-12	6	Female	32.9	36	Finished floor	5	2	Well water		1900	32	No	Yes	6	Quadriplegia	Quadriplegia				Quadriplegia	GMFCS level IV					1		Yes				Yes	Not yet	6	6	65	65	16	43			no and age <6		Yes	6			Yes
328	2017-07-12	19	Male	30.9	28.1	Finished floor	5	3	Piped water	rain	3500	40	No	No	16	Left hemiplegia/monoplegia	Quadriplegia				Monoplegia/hemiplegia	GMFCS level II					1		Yes				Yes	Yes	10	10	82	82	17	48		No	no and age <6		Yes	15			Yes
329	2017-07-12	4	Male	20	22	Finished floor	5	3	Piped water		3000	37	No	No	4	Quadriplegia	Quadriplegia				Quadriplegia	GMFCS level V					1		Yes				Yes	Not yet	6.7	6.7	63	63	18	43		No	no and age <6		Yes	4			Yes
330	2017-07-12	15	Male	24.4	29.3	Finished floor	5	4	Piped water		3400	39	Yes	No	9	Quadriplegia	Quadriplegia				Quadriplegia	GMFCS level II					1		Yes				Yes	Yes	10	10	72	72	18	44		No	no and age <6		Yes	15			Yes
331	2017-07-12	67	Male	22.3	20.9	Finished floor	3	2	Piped water		3500	39	Yes	Yes	10	Left hemiplegia/monoplegia	Quadriplegia				Monoplegia/hemiplegia	GMFCS level II	GMFCS level I		MACS level II		1		Yes				Yes	Yes	12	12	98	98	17	47		No	no and age <6		Yes	10	Yes		Yes
332	2017-07-13	15	Male	36.9	40.6	Finished floor	4	2	Piped water		3500	39	No	No	15	Left hemiplegia/monoplegia	Left hemiplegia				Monoplegia/hemiplegia	GMFCS level II					#NULL!	No	Yes				Yes	Yes	10	10	76	76	14	49		No	no and age <6		Yes	15	No	No	Yes
333	2017-07-13	36	Male	28.6	29.7	Finished floor	6	2	Other sources (ponds/river/stream/lake)	river	2600	39	No	No	36		Athetosis	Mainly athetosis			Athetosis	GMFCS level III					#NULL!		No	Not aware			Yes		11	11	85	85	14	49.5		No	no and age <6		Yes	36	No	No	Yes
334	2017-07-13	12	Male	32	25	Finished floor	4	1	Well water		2000	37	No	No	12	Quadriplegia	Quadriplegia				Quadriplegia	GMFCS level III					1		No				Yes	Not yet	8	8	#NULL!	#NULL!	14	40		No	no and age <6		Yes	12	No	No	Yes
335	2017-07-13	10	Male	34.3	34.5	Finished floor	5	9	Well water		1500	30	No	No	10	Quadriplegia	Quadriplegia				Quadriplegia	GMFCS level V					1	No	Yes				Yes	Not yet	8.5	8.5	80	80	#NULL!	43		No	no and age <6		Yes	10	No	No	Yes
336	2017-07-13	22	Male	28.1	32	Finished floor	3	2	Well water		2600	39	No	No	22	Left hemiplegia/monoplegia	Left hemiplegia				Monoplegia/hemiplegia	GMFCS level I					1	No	Yes				Yes	Yes	9.5	9.5	74	74	14.5	44		No	no and age <6		Yes	24	No	No	Yes
337	2017-07-13	70	Female	23.9	31.2	Finished floor	6	5	Piped water		2400	35	No	No	70	Left hemiplegia/monoplegia	Left hemiplegia				Monoplegia/hemiplegia	GMFCS level I			MACS level I		1	No	Yes				Yes	Yes	25	25	112	112	17	51		No	no and age <6		Yes	60			Yes
338	2017-07-13	36	Female	23.9	26.4	Finished floor	5	3	Well water		2200	32	Yes	No	35	Quadriplegia	Quadriplegia - Athetosis				Quadriplegia	GMFCS level V					1	No	No	Not aware			No	Not yet	9	9	70	70	14.5	45		No	no and age <6		Yes	36	No	No	Yes
339	2017-07-13	14	Male	32.5	39.7	Finished floor	4	2	Well water		2400	37	No	No	57	Quadriplegia	Quadriplegia				Quadriplegia	GMFCS level II					1	No	Yes				Yes	Yes	7.5	7.5	72	72	#NULL!	42		No	no and age <6		Yes	15	No	No	Yes
340	2017-07-13	57	Female	21.6	27.6	Finished floor	4	6	Well water		3100	37	No	No	55	Right hemiplegia/monoplegia	Right hemiplegia				Monoplegia/hemiplegia	GMFCS level I			MACS level II		#NULL!	No					Yes	Yes	16	16	104	104	16	49		No	no and age <6		Yes	5			Yes
341	2017-07-13	40	Male	26.6	27.8	Rough wood/bamboo	6	1	Well water		2700	37	No	No	37	Quadriplegia	Quadriplegia - Athetosis				Quadriplegia	GMFCS level IV					1	No	Yes				Yes	Yes	11	11	88	88	15	46		No	no and age <6		Yes	3			Yes
342	2017-07-13	26	Female	39	40.8	Finished floor	8	3	Well water		2700	37	No	No	27	Quadriplegia	Quadriplegia				Quadriplegia	GMFCS level II					1	No	Yes				Yes	Yes	10.5	10.5	83	83	14.5	43		No	no and age <6		Yes	2			Yes
343	2017-07-13	6	Male	31.1	33.4	Finished floor	6	3	Well water		2700	38	No	No	6	Quadriplegia	Quadriplegia				Quadriplegia	GMFCS level V					1	No	No				Yes	Not yet	8	8	66	66	15	41		No	no and age <6		Yes	6			Yes
344	2017-07-13	17	Male	33.7	36	Finished floor	3	1	Piped water		3200	37	No	No	17	Quadriplegia	Quadriplegia				Quadriplegia	GMFCS level IV					1	No	Yes				Yes	Yes	8	8	70	70	#NULL!	42		No	no and age <6		Yes	17			Yes
345	2017-07-14	44	Female	35.1	42.9	Finished floor	5	10	Piped water		1300	30	Yes	No	32	Diplegia					Diplegia	GMFCS level I			MACS level I		#NULL!		Yes				Yes		16	16	110	110	17.5	49		No	no and age <6		No	#NULL!
346	2017-07-14	35	Male	29.8	29.2	Finished floor	3	4	Well water		3200	39	Yes	No	35	Quadriplegia					Quadriplegia	GMFCS level V			MACS level IV		1	No	Yes				Yes		10	10	92	92	15.5	41.5		No	no and age <6		No	#NULL!
347	2017-07-14	24	Male	26.2	28.1	Finished floor	5	3	Piped water		3500	39	No	No	21	Left hemiplegia/monoplegia					Monoplegia/hemiplegia	GMFCS level I			MACS level I		1	No	Yes				Yes		12	12	77	77	16	51		No	no and age <6		Yes	20	Yes	Yes	Yes
348	2017-07-14	18	Female	27.4	31.3	Finished floor	4	4	Well water		3000	40	Yes	No	9	Quadriplegia					Quadriplegia	GMFCS level IV					1	No	Yes				Yes		11	11	76	76	17	47		No	no and age <6		Yes	7			Yes
349	2017-07-14	31	Male	28.6	31.2	Finished floor	6	3	Piped water		1800	28	Yes	Yes	15	Left hemiplegia/monoplegia					Monoplegia/hemiplegia	GMFCS level II					1	No	Yes				Yes		12	12	83	83	17	47		No	no and age <6		Yes	15	Yes		Yes
350	2017-07-14	73	Male	25.9	28.7	Finished floor	2	2	Well water		2200	34	No	No	73	Diplegia					Diplegia	GMFCS level I			MACS level I		1	No	Yes				Yes		18	18	#NULL!	#NULL!	17	51		No	no BUT >6		No	#NULL!
351	2017-07-17	14	Male	37.1	41.2	Finished floor	4	2	Piped water		3200	38	No	No	14	Quadriplegia	Quadriplegia				Quadriplegia						1		No				Yes	No	7.5	7.5	74	74	15	39		No	no and age <6		Yes	13			Yes
352	2017-07-17	29	Male	33.7	35.4	Finished floor	4	2	Piped water		1300	28	No	Yes	29	Diplegia	Diplegia				Diplegia	GMFCS level I					#NULL!		Yes				Yes	Yes	12	12	83	83	18.5	91		No	no and age <6		Yes	24			Yes
353	2017-07-17	48	Female	30.8	28.8	Finished floor	5	2	Well water		2700	39	No	No	48		Athetosis	Mainly athetosis			Athetosis	GMFCS level I					1		Yes				Yes	Yes	13	13	93	93	18	48		No	no and age <6		Yes	48			Yes
354	2017-07-17	11	Male	24	27.3	Finished floor	6	3	Piped water		1100	28	No	Yes	9	Quadriplegia	Quadriplegia				Quadriplegia	GMFCS level V					1		Yes				Yes	No	8.2	8.2	68	68	16	47		No	no and age <6		Yes	9			Yes
355	2017-07-17	74	Female	20.8	29.7	Finished floor	6	3	Well water		1900	30	No	Yes	72		Athetosis				Athetosis	GMFCS level II			MACS level II		1		Yes				Yes	No	15.5	15.5	113	113	17	52		No	no BUT >6		Yes	72			Yes
356	2017-07-17	52	Male	19.1	#NULL!	Finished floor	4	1	Well water		1200	30	No	Yes	4	Quadriplegia	Quadriplegia	Mainly athetosis			Quadriplegia	GMFCS level II			MACS level I		1		Yes				Yes	Yes	11.5	11.5	93	93	16	48		No	no and age <6		Yes	19			Yes
357	2017-07-17	40	Female	30.3	37.1	Finished floor	5	2	Well water		3200	39	No	No	24	Right hemiplegia/monoplegia	Right hemiplegia				Monoplegia/hemiplegia	GMFCS level I			MACS level I		#NULL!		Yes				Yes	Yes	14	14	104	104	18	49		No	no and age <6		Yes	24	Yes		Yes
358	2017-07-17	51	Female	24.1	32.1	Finished floor	4	1	Piped water		2400	39	No	No	12	Quadriplegia	Quadriplegia				Quadriplegia	GMFCS level IV			MACS level IV		1		Yes				Yes	Yes	12	12	84	84	16	46		No	no and age <6		Yes	12			Yes
359	2017-07-18	53	Female	23.3	25.9	Finished floor	4	3	Piped water		3600	40	No	No	48	Quadriplegia					Quadriplegia	GMFCS level I			MACS level I		#NULL!	No	Yes				Yes		15	15	96	96	18	49		No	no and age <6		Yes	42			Yes
360	2017-07-18	19	Female	25.5	35.7	Finished floor	4	2	Well water		3600	40	Yes	No	13	Quadriplegia					Quadriplegia	GMFCS level V			MACS level IV		1	No	Yes				Yes		10	10	78	78	16	49		No	no and age <6		Yes	13			Yes
361	2017-07-18	139	Female	39	41	Finished floor	8	6	Well water		3000	40	No	No	138	Quadriplegia					Quadriplegia	GMFCS level I			MACS level I		#NULL!	No	Yes				Yes		33	33	195	195	18	51		Yes	Secondary	Secondary	No	#NULL!
362	2017-07-18	58	Male	28.3	34.8	Finished floor	7	4	Piped water		2800	39	No	No	21	Quadriplegia					Quadriplegia	GMFCS level I			MACS level I		#NULL!	No	Yes				Yes		18	18	101	101	19	51		No	no and age <6		Yes	21	Yes		Yes
363	2017-08-18	42	Male	39	41	Finished floor	4	3	Well water		3200	40	No	No	41	Quadriplegia					Quadriplegia	GMFCS level I					1	No	Yes				Yes		13	13	92	92	18	49		No	no and age <6		No	#NULL!
364	2017-08-18	36	Female	30.2	28.1	Finished floor	5	6	Other sources (ponds/river/stream/lake)		2900	39	No	No	35	Left hemiplegia/monoplegia					Monoplegia/hemiplegia	GMFCS level III					1	No	No	other	illness	illness	Yes		10	10	#NULL!	#NULL!	15	48		No	no and age <6		No	35
365	2017-08-18	22	Female	36.5	35	Finished floor	6	4	Well water		2300	37	Yes	No	18	Right hemiplegia/monoplegia					Monoplegia/hemiplegia	GMFCS level II					#NULL!	No	Yes				Yes		9	9	#NULL!	#NULL!	15	45		No	no and age <6		Yes	18			Yes
366	2017-08-18	4	Male	34.9	53.3	Finished floor	4	4	Piped water		2100	35	Yes	No	63	Quadriplegia					Quadriplegia	GMFCS level V					1	No	No	other	illness	illness	No		5	5	#NULL!	#NULL!	14	39		No	no and age <6		No	#NULL!
367	2017-08-18	26	Female	26.8	27.5	Finished floor	5	1	Piped water		2600	40	No	No	3	Quadriplegia					Quadriplegia	GMFCS level V					1	No	No	other	illness	illness	Yes		8.5	8.5	79	79	14.5	40		No	no and age <6		Yes	3			Yes
368	2017-08-18	10	Male	34.1	35.7	Finished floor	5	5	Well water		2450	38	No	No	9	Quadriplegia					Quadriplegia	GMFCS level V					1	No	No	other	illness	illness	No		7.5	7.5	#NULL!	#NULL!	15	39.5		No	no and age <6		No	9
369	2017-07-19	19	Male	25.8	29.6	Finished floor	6	4	Well water		3200	37	No	No	19	Quadriplegia	Quadriplegia - Athetosis				Quadriplegia	GMFCS level III					1		Yes				Yes	Yes	9.5	9.5	75	75	18	48			no and age <6		Yes	7			Yes
370	2017-07-19	22	Male	32.1	34.1	Finished floor	3	1	Other sources (ponds/river/stream/lake)		3300	41	No	No	22	Right hemiplegia/monoplegia	Right hemiplegia				Monoplegia/hemiplegia	GMFCS level I					#NULL!		Yes				Yes	Don't know	12.5	12.5	82	82	19	48		No	no and age <6		Yes	22			Yes
371	2017-07-19	49	Female	27.4	39.7	Finished floor	3	1	Piped water	Bought	3200	41	No	No	12	Quadriplegia	Quadriplegia				Quadriplegia	GMFCS level II			MACS level III		1		Yes				Yes	Yes	18	18	101	101	21	42		No	no and age <6		Yes	1	Yes		Yes
372	2017-07-19	8	Male	28.9	32.7	Finished floor	3	2	Well water		3300	41	No	No	9		Athetosis	Mainly athetosis			Athetosis	GMFCS level IV					1		Yes				Yes	Not yet	8	8	69	69	16	44		No	no and age <6		Yes	8			Yes
373	2017-07-19	76	Female	20	22.6	Finished floor	3	2	Piped water		1900	41	Don't know	Yes	75	Left hemiplegia/monoplegia	Left hemiplegia				Monoplegia/hemiplegia	GMFCS level I			MACS level I		1	Yes	Yes				Yes	Yes	19.5	19.5	103	103	22	49		No	no BUT >6		Yes	6			Yes
374	2017-07-19	22	Male	32.3	37.4	Finished floor	5	2	Piped water		4100	37	No	No	26	Right hemiplegia/monoplegia	Right hemiplegia				Monoplegia/hemiplegia	GMFCS level I					#NULL!		Yes				Yes	Yes	13.5	13.5	89	89	19	53		No	no and age <6		Yes	22			Yes
375	2017-07-19	57	Male	29.3	30.8	Finished floor	4	1	Piped water		3000	38	Yes	No	13		Athetosis	Mainly athetosis			Athetosis		GMFCS level II		MACS level II		1		Yes				Yes	Yes	17	17	107	107	18	52		No	no and age <6		Yes	2			Yes
376	2017-07-19	70	Male	31	37	Finished floor	4	2	Piped water	Bought	1200	30	Yes	Yes	2	Quadriplegia	Quadriplegia		Quadriplegia		Quadriplegia		GMFCS level I		MACS level I		1		Yes				Yes	Yes	14	14	106	106	17	45		No	no and age <6		Yes	2			Yes
377	2017-07-19	143	Female	25.8	29.1	Finished floor	3	1	Piped water	Rain water	2000	#NULL!			143	Quadriplegia	Left hemiplegia				Quadriplegia	GMFCS level II					#NULL!		Yes				Yes	Yes	14	14	83	83	21	46		No	no BUT >6		Yes	23			Yes
378	2017-07-19	59	Male	20	20.5	Finished floor	4	2	Piped water		3100	38	No	Yes	28	Left hemiplegia	Left hemiplegia		Left hemiplegia/monoplegia		Monoplegia/hemiplegia		GMFCS level II		MACS level II		1		Yes				Yes	Yes	15.5	15.5	117	117	19	50		No	no and age <6		Yes	2			Yes
379	2017-07-19	35	Male	18.3	23.4	Finished floor	3	3	Piped water		1700	31	Yes	Yes	19	Quadriplegia	Quadriplegia				Quadriplegia	GMFCS level II					1		Yes				Yes	Yes	12	12	88	88	19	48		No	no and age <6		Yes	2			Yes
380	2017-07-19	6	Female	32.5	33.2	Finished floor	4	1	Well water		1800	38	No	No	6	Quadriplegia	Quadriplegia				Quadriplegia	GMFCS level V					1		Yes				Yes	Not yet	6	6	65	65	16	43		No	no and age <6		Yes	6			Yes
381	2017-07-19	69	Male	28.3	31.3	Finished floor	5	2	Other sources (ponds/river/stream/lake)	Rain water	2700	38	No	No	76	Left hemiplegia/monoplegia	Left hemiplegia				Monoplegia/hemiplegia	GMFCS level I			MACS level II		#NULL!		Yes				Yes	Yes	15	15	104	104	19	51		No	no and age <6		Yes	6			Yes
382	2017-07-20	19	Male	20.6	24.2	Rough wood/bamboo	6	2	Other sources (ponds/river/stream/lake)	river	3000	38	Yes	No	18	Quadriplegia	Quadriplegia - Athetosis				Quadriplegia	GMFCS level II					1	No	Yes				Yes	Don't know	10	10	84	84	14	46		No	no and age <6		Yes	18	Yes	No	Yes
383	2017-07-20	123	Male	35.9	36.1	Finished floor	4	4	Well water		3500	37	No	No	99	Quadriplegia	Quadriplegia				Quadriplegia	GMFCS level I			MACS level I		1	No	Yes				Yes	Yes	34	34	125	125	23.5	55		Yes	Primary	Primary	Yes	#NULL!	Yes	No	Yes
384	2017-07-20	12	Male	26.7	35.3	Finished floor	6	2	Well water		2700	38	No	No	#NULL!	Left hemiplegia/monoplegia	Left hemiplegia				Monoplegia/hemiplegia	GMFCS level III					1	No	Yes				Yes	Yes	9.5	9.5	73	73	14.5	43.5		No	no and age <6		Yes	12	No	No	Yes
385	2017-07-20	22	Male	46.1	59.1		5	3	Piped water		3300	39	No	No	6	Quadriplegia	Quadriplegia				Quadriplegia	GMFCS level V					1	No	No	other	illness	illness	Yes	Not yet	7.3	7.3	78	78	12	44		No	no and age <6		Yes	12			Yes
386	2017-07-20	12	Male	29.5	43.7	Rough wood/bamboo	7	1	Other sources (ponds/river/stream/lake)	river	2800	38.5	No	No	9	Quadriplegia	Quadriplegia				Quadriplegia	GMFCS level V					1	No	Yes				Yes	Yes	7	7	68	68	12	43		No	no and age <6		Yes	10	No	No	Yes
387	2017-07-20	49	Male	27.6	29.6		4	2	Well water		2500	38	No	No	49	Quadriplegia	Quadriplegia				Quadriplegia	GMFCS level IV					1	No	Yes				Yes	Yes	11	11	75	75	13	44		No	no and age <6		Yes	24	No	No	Yes
388	2017-07-20	25	Male	26.5	26.6	Finished floor	5	2	Piped water		4400	40	No	No	12	Left hemiplegia/monoplegia	Left hemiplegia				Monoplegia/hemiplegia	GMFCS level I					1	No	Yes				Yes	Yes	15	15	#NULL!	#NULL!	#NULL!	56.5		No	no and age <6		Yes	12	No	No	Yes
389	2017-07-20	3	Male	24.6	28.4	Finished floor	5	3	Piped water		3400	39	Yes		3	Quadriplegia	Quadriplegia				Quadriplegia	GMFCS level V					1	No	Yes				Yes	Not yet	6.8	6.8	#NULL!	#NULL!	14	41		No	no and age <6		Yes	3	No	No	Yes
390	2017-07-20	11	Female	39.4	40.2	Finished floor	5	2	Piped water		2500	37	Yes	No	11	Quadriplegia	Quadriplegia				Quadriplegia	GMFCS level IV					1	No	Yes				Yes	Yes	7	7	66	66	13	39		No	no and age <6		Yes	10	No	No	Yes
391	2017-07-20	36	Female	19.9	23	Finished floor	3	2	Well water		3400	38	No	No	36	Diplegia	Diplegia				Diplegia	GMFCS level II					#NULL!	No	Yes				Yes	Yes	12	12	90	90	14	49		No	no and age <6		Yes	36	No	No	Yes
392	2017-07-20	73	Female	23.2	27.4	Finished floor	6	3	Piped water		2500	32	No	No	71	Quadriplegia	Quadriplegia				Quadriplegia	GMFCS level II					#NULL!	No	Yes				Yes	Yes	20	20	127	127	15	47		No	no BUT >6		Yes	24	Yes	No	Yes
393	2017-07-20	8	Female	23.9	26.7	Finished floor	3	3	Piped water		2100	32	No	No	8	Quadriplegia	Quadriplegia				Quadriplegia	GMFCS level III					1	No	Yes				Yes	Not yet	8	8	71	71	#NULL!	43		No	no and age <6		Yes	12	No	No	Yes
394	2017-07-20	14	Male	27.7	29.3	Finished floor	6	4	Piped water		2300	35	Yes	No	4	Quadriplegia	Quadriplegia				Quadriplegia	GMFCS level V					1	No	Yes				Yes	Yes	8.5	8.5	80	80	14.5	43		No	no and age <6			#NULL!
395	2017-07-20	19	Female	25.1	27	Finished floor	5	4	Piped water		#NULL!	42	Yes	No	15	Quadriplegia	Quadriplegia				Quadriplegia	GMFCS level V					1	No	Yes				Yes	Yes	11	11	78	78	14	40		No	no and age <6		Yes	12	No	No	Yes
396	2017-07-20	17	Male	32.3	36.1	Finished floor	4	3	Piped water		1300	30	Yes	No	16	Quadriplegia					Quadriplegia	GMFCS level III		Bilateral good grabbing, right weaker than left			1	Yes	Yes				No		12	12	75	75	16	47		No	no and age <6		No	#NULL!
397	2017-07-20	18	Male	24.4	32.8	Finished floor	6	3	Well water		2400	38	No	No	12	Quadriplegia					Quadriplegia	GMFCS level V		right hand grabs better than left hand			1	No	Yes				Yes		10	10	80	80	14	47		No	no and age <6		Yes	14			Yes
398	2017-07-20	34	Male	21.2	26.2	Finished floor	5	2	Well water		3000	40	Yes	Yes	34	Quadriplegia					Quadriplegia	GMFCS level I		Bilateral good grabbing			#NULL!	No	Yes				Yes		12	12	105	105	14	47		No	no and age <6		No	#NULL!
399	2017-07-20	7	Male	41	43.4	Finished floor	3	1	Piped water		3000	38	No	No	7	Quadriplegia					Quadriplegia	GMFCS level III		Bilateral good grabbing			1	No	Yes				Yes		8	8	#NULL!	#NULL!	15	42		No	no and age <6		No	#NULL!
400	2017-07-20	7	Male	31.2	32.2	Finished floor	3	2	Piped water		3400	39	No	No	7	Quadriplegia					Quadriplegia	GMFCS level IV					1	No	Yes				Yes		7	7	#NULL!	#NULL!	14	43		No	no and age <6		No	#NULL!
401	2017-07-20	22	Male	27.2	34.1	Finished floor	3	1	Well water		2300	33	Yes	No	10			Mainly athetosis			Athetosis						1	No	No				No		10	10	#NULL!	#NULL!	16	45		No	no and age <6		Yes	10			Yes
402	2017-07-20	161	Male	28.4	30.8	Finished floor	4	1	Well water		1600	30	No	No	12	Quadriplegia					Quadriplegia	GMFCS level I			MACS level II		1								30	30	127	127	16	52		No	no BUT >6		Yes	12			Yes
403	2017-07-24	42	Female	27.9	27.8	Finished floor	4	2	Well water		3200	34	No	No	42	Right hemiplegia/monoplegia	Right hemiplegia				Monoplegia/hemiplegia	GMFCS level II					#NULL!	No	Yes				Yes	Yes	14	14	#NULL!	#NULL!	15.5	50		No	no and age <6		Yes	36			Yes
404	2017-07-24	32	Male	27	37.1		5	2	Piped water		3200	38	No	Yes	20	Diplegia	Diplegia				Diplegia	GMFCS level II					#NULL!	No	Yes				Yes	Yes	15	15	87	87	#NULL!	48		No	no and age <6	Vocational/Other	Yes	24	Yes	No	Yes
405	2017-07-24	20	Male	36.8	39.7	Finished floor	4	1	Other sources (ponds/river/stream/lake)	rain water	900	29	Yes	Yes	20	Quadriplegia	Quadriplegia				Quadriplegia	GMFCS level V					1	No	No	Not aware	fever	illness	Yes	Yes	7	7	71	71	13	36		No	no and age <6		Yes	20			Yes
406	2017-07-24	12	Male	25.4	29.5	Finished floor	3	4	Well water		1500	29	Yes	Don't know	4	Quadriplegia	Quadriplegia				Quadriplegia	GMFCS level V					1	No	No	Not aware			Yes	Not yet	7	7	66	66	13	43		No	no and age <6		Yes	12			Yes
407	2017-07-24	6	Female	27.1	28.5	Finished floor	5	2	Well water		3300	39	No	No	6	Quadriplegia	Quadriplegia				Quadriplegia	GMFCS level V					1	No	Yes				Yes	Not yet	6.1	6.1	65	65	13	41		No	no and age <6		Yes	6	No	No	Yes
408	2017-07-24	19	Male	27.5	29.6	Rough wood/bamboo	4	1	Other sources (ponds/river/stream/lake)		3000	38	No	No	19	Quadriplegia	Quadriplegia - Athetosis				Quadriplegia	GMFCS level V					1	No	No	Not aware			Yes	Not yet	8.5	8.5	#NULL!	#NULL!	16	40		No	no and age <6		Yes	24	No	No	Yes
409	2017-07-24	24	Female	23.8	26.4		5	#NULL!	Piped water		1300	30	No	No	22	Quadriplegia	Quadriplegia				Quadriplegia	GMFCS level II					#NULL!	No	Yes				Yes	Yes	9.5	9.5	70	70	14	45		No	no and age <6		Yes	19	No	No	Yes
410	2017-07-24	5	Male	29.3	28.7	Finished floor	6	2	Piped water		1600	32	No	No	5	Quadriplegia	quadriplegia				Quadriplegia	GMFCS level V					1	Yes	Yes				Yes	Not yet	5.6	5.6	56	56	14	38		No	no and age <6		Yes	6			Yes
411	2017-07-24	30	Male	24.3	31.8	Finished floor	4	2	Piped water		2900	39	No	No	30	Quadriplegia	Quadriplegia				Quadriplegia	GMFCS level I					#NULL!	No	Yes				Yes	Yes	10	10	80	80	14	47		No	no and age <6		Yes	18	No	No	Yes
412	2017-07-24	28	Female	19	37.1		6	5			3700	39	No	No	6	Quadriplegia	Quadriplegia - Athetosis				Quadriplegia	GMFCS level II					1	No	Yes				Yes	Yes	10	10	85	85	#NULL!	48		No	no and age <6		Yes	6	No	No	Yes
413	2017-07-24	23	Male	38.9	39		4	3	Piped water		2900	39	No	No	23	Right hemiplegia/monoplegia	Right hemiplegia				Monoplegia/hemiplegia	GMFCS level I					#NULL!	No	Yes				Yes	Yes	12.5	12.5	112	112	#NULL!	45		No	no and age <6		Yes	24
414	2017-07-24	10	Male	27.8	32.6		4	3	Piped water		1600	39	No	No	9	Quadriplegia	Quadriplegia				Quadriplegia	GMFCS level IV					1	No	No	Not aware			Yes	Not yet	6	6	#NULL!	#NULL!	13.5	41		No	no and age <6		Yes	12	No	No	Yes
415	2017-07-24	5	Male	27.5	32.1		4	1	Piped water		2800	39	No	No	5	Quadriplegia	Quadriplegia				Quadriplegia	GMFCS level IV					#NULL!	No	Yes				Yes	Not yet	6.5	6.5	64	64	13	41.5		No	no and age <6		Yes	6	No	No	Yes
416	2017-07-24	99	Male	25.2	30.1		4	3	Well water		2900	39	No	No	24	Left hemiplegia/monoplegia	Left hemiplegia		Left hemiplegia/monoplegia		Monoplegia/hemiplegia	GMFCS level I			MACS level III	right hand level I, left hand level III	1	No	Yes				Yes	Yes	30	30	130	130	15	48		Yes	Primary	Primary	Yes	24	No	No	Yes
417	2017-07-25	28	Female	30.9	30.8	Finished floor	5	2	Piped water		3400	39	No	No	21	Quadriplegia	Quadriplegia				Quadriplegia	GMFCS level III					1		Yes				Yes	Yes	12	12	84	84	18	47		No	no and age <6		Yes	1.5			Yes
418	2017-07-25	157	Female	19.1	23.9	Finished floor	4	1	Piped water		2600	39	Yes	No	157	Quadriplegia	Quadriplegia				Quadriplegia	GMFCS level I			MACS level I		#NULL!		Yes				Yes	Yes	36	36	145	145	24	56		Yes	Secondary	Secondary	Yes	156			No
419	2017-07-25	117	Female	21.9	28.1	Finished floor	5	2	Piped water		3500	39	No	No	72		Dystonia	Mainly dystonia		Mainly athetosis	Dystonia				MACS level III		1	No	Yes				Yes	Yes	31	31	138	138	23	54		Yes	Primary	Primary	Yes	6			Yes
420	2017-07-25	62	Male	24.1	24.6	Finished floor	3	1	Well water		3800	39	No	No	62	Left hemiplegia/monoplegia	Left hemiplegia				Monoplegia/hemiplegia	GMFCS level II			MACS level II		1		Yes				Yes	Yes	19	19	111	111	20	48		No	no and age <6		Yes	5			Yes
421	2017-07-25	9	Female	36.2	35.2	Finished floor	4	4	Piped water		3200	39	No	No	5	Quadriplegia	Quadriplegia				Quadriplegia	GMFCS level V					1		Yes				Yes	Yes	5.8	5.8	62	62	16	46		No	no and age <6	Primary	Yes	6			Yes
422	2017-07-25	13	Male	23.9	31.2	Finished floor	4	2	Well water		3900	39	Yes	No	3	Left hemiplegia/monoplegia	Left hemiplegia				Monoplegia/hemiplegia	GMFCS level III					#NULL!		Yes				Yes	Yes	9.5	9.5	76	76	17	47		No	no and age <6		Yes	4			Yes
423	2017-07-25	9	Male	24.5	24.2	Finished floor	5	2	Well water	Bottled	3400	38	No	No	9	Quadriplegia	Quadriplegia				Quadriplegia	GMFCS level V					1		No	other	illness	illness	Yes	Not yet	8.5	8.5	71	71	17	46		No	no and age <6		Yes	9			Yes
424	2017-07-25	74	Male	32.8	33.3	Finished floor	5	3	Well water		2800	35	Don't know		73		Athetosis	Mainly athetosis			Athetosis	GMFCS level I			MACS level II		#NULL!		Yes				Yes	Yes	21	21	114	114	20	52		Yes	Primary	Primary	Yes	6			Yes
425	2017-07-25	10	Female	25.7	30.9	Finished floor	5	1	Well water		2900	40	No	No	10	Diplegia	Diplegia				Diplegia	GMFCS level III					#NULL!		Yes				Yes	Not yet	9	9	68	68	19	42		No	no and age <6		Yes	10			Yes
426	2017-07-25	30	Male	27.2	26.9	Finished floor	6	3	Well water		3000	41	Yes	Yes	30	Quadriplegia	Quadriplegia				Quadriplegia	GMFCS level V					1		No	other	illness	illness	No	Not yet	14	14	95	95	20.5	49		No	no and age <6		Yes	2.5			Yes
427	2017-07-25	9	Female	26.9	32.2	Finished floor	3	1	Piped water	well water	3200	37	No	No	5	Quadriplegia	Quadriplegia	Mainly athetosis			Quadriplegia	GMFCS level V					#NULL!		Yes				Yes	Not yet	7	7	67	67	16	44		No	no and age <6		Yes	5			Yes
428	2017-07-25	6	Female	39.4	47.1	Finished floor	4	4	Well water		2700	41	No	No	6	Quadriplegia	Quadriplegia				Quadriplegia	GMFCS level V					1		Yes				Yes	Yes	10	10	67	67	18	47		No	no and age <6		Yes	18			Yes
429	2017-07-25	64	Male	24.5	25.9	Finished floor	5	3	Piped water		4000	40	No	No	23	Quadriplegia					Quadriplegia	GMFCS level V					1	No	Yes				Yes		19	19	114	114	16	50		No	no and age <6		Yes	23			Yes
430	2017-07-25	18	Female	27	32.7	Earth/sand	4	4	Other sources (ponds/river/stream/lake)		#NULL!	38	No	No	12	Quadriplegia					Quadriplegia	GMFCS level IV					1	No	Yes				Yes		9	9	83	83	14	45		No	no and age <6		No	#NULL!
431	2017-07-25	6	Male	31.6	35.1	Earth/sand	7	4	Piped water		3000	39	No	No	6			Mainly athetosis			Athetosis			Bilateral good grabbing			1	Yes	Yes				Yes		7	7	73	73	15	45		No	no and age <6		No	#NULL!
432	2017-07-25	6	Female	29	34.4	Finished floor	7	2	Other sources (ponds/river/stream/lake)		2500	38	No	No	6	Quadriplegia					Quadriplegia	GMFCS level IV					1		Yes				Yes	No	4.5	4.5	58	58	#NULL!	36		No	no and age <6		Yes	4			Yes
433	2017-07-25	95	Male	32.3	35.3	Finished floor	4	2	Piped water		3300	38	No	No	94	Quadriplegia					Quadriplegia	GMFCS level I			MACS level II		1		Yes				Yes	Yes	25	25	128	128	15	49		Yes	Primary	Primary	Yes	24			Yes
434	2017-07-25	27	Male	30.4	38.4	Finished floor	4	2	Piped water		3400	38	No	No	26	Quadriplegia					Quadriplegia	GMFCS level IV					1		Yes				Yes	Yes	10	10	89	89	14	47		No	no and age <6		Yes	24			Yes
435	2017-07-25	8	Female	29.1	28.9	Finished floor	4	2	Piped water		3200	38			7	Quadriplegia					Quadriplegia	GMFCS level V					1		Yes				Yes	No	7.5	7.5	87	87	14.5	43		No	no and age <6		Yes	7			Yes
436	2017-07-25	38	Male	34.6	36.4	Finished floor	4	3	Piped water		3200	38	No	No	14	Quadriplegia					Quadriplegia	GMFCS level II					1		Yes				Yes	No	18	18	#NULL!	#NULL!	#NULL!	47		No	no and age <6		Yes	24			Yes
437	2017-07-25	10	Male	25.2	27.9	Finished floor	5	5	Piped water		3600	40	Yes	No	10	Quadriplegia					Quadriplegia	GMFCS level II		Bilateral good grabbing			1	No	Yes				Yes		11	11	#NULL!	#NULL!	16	47		No	no and age <6		No	10.5
438	2017-07-27	33	Male	30	32	Finished floor	6	2	Piped water		2700	39	Yes	No	33	Quadriplegia	Quadriplegia				Quadriplegia	GMFCS level V					1	No	Yes				Yes	Yes	12	12	102	102	14	43		No	no and age <6		Yes	36	No	No	Yes
439	2017-07-27	45	Male	33.8	39.4	Finished floor	4	2	Piped water		1700	33	No	No	45	Quadriplegia	Quadriplegia				Quadriplegia	GMFCS level I			MACS level I		#NULL!	No	Yes				Yes	Yes	12.5	12.5	132	132	15	45		No	no BUT >6		Yes	48	Yes	No	Yes
440	2017-07-27	35	Male	23.7	29.5	Finished floor	6	2	Well water		3000	41	No	No	19	Quadriplegia	Quadriplegia				Quadriplegia	GMFCS level II					1	No	Yes				Yes	Yes	13	13	128	128	15	47		No	no and age <6		Yes	24
441	2017-07-27	11	Female	25.6	32.9	Finished floor	6	2	Well water		3200	41	No	No	11	Quadriplegia	Quadriplegia				Quadriplegia	GMFCS level V					1	No	No				No	Not yet	8.5	8.5	87	87	13.5	39		No	no and age <6		Yes	12			Yes
442	2017-07-27	6	Male	29.3	29.6	Finished floor	4	1	Piped water		2900	37	No	No	5	Quadriplegia	Quadriplegia				Quadriplegia	GMFCS level V					1	No	No	Not aware		illness		Not yet	6	6	60	60	13.5	43.5		No	no and age <6		Yes	5	Yes	No	Yes
443	2017-07-27	59	Male	24.8	28.1	Rough wood/bamboo	6	1	Other sources (ponds/river/stream/lake)	river	2800	38	No	No	58	Quadriplegia	Quadriplegia				Quadriplegia	GMFCS level III			MACS level II		1	Yes	Yes				Yes	Yes	14	14	88	88	15.5	49		No	no and age <6		Yes	58			Yes
444	2017-07-27	128	Male	20.6	25.3	Finished floor	5	2	Piped water		2500	37	No	Yes	120	Quadriplegia	Quadriplegia				Quadriplegia	GMFCS level II			MACS level II		1	Yes	Yes				Yes	Yes	53	53	149	149	23	49		Yes	Primary	Primary	Yes	24	Yes	No	Yes
445	2017-07-28	86	Male	31.2	34.8	Finished floor	5	2	Well water		3600	39	Yes		18		Athetosis	Mainly athetosis	Mainly athetosis		Athetosis	GMFCS level II			MACS level II		1	No	Yes				Yes	Yes	20	20	119	119	20	55		Yes	Primary	Primary	Yes	27			Yes
446	2017-07-28	27	Male	25.6	38	Finished floor	4	3	Piped water		2800	39	No	Yes	26	Left hemiplegia/monoplegia	Left hemiplegia				Monoplegia/hemiplegia	GMFCS level I					#NULL!	No	Yes				Yes	Yes	11	11	84	84	16	49		No	no and age <6		Yes	27			Yes
447	2017-07-28	6	Male	28	30.1	Finished floor	4	1	Piped water		3000	38	No	No	4	Quadriplegia	Quadriplegia				Quadriplegia	GMFCS level V					1		Yes				Yes	Not yet	5	5	68	68	16	46		No	no and age <6		Yes	4			Yes
448	2017-07-28	115	Male	34	35.9	Finished floor	5	2	Well water		3300	38	No	No	12	Quadriplegia	Quadriplegia	Mainly athetosis	Quadriplegia		Quadriplegia	GMFCS level I			MACS level II		1		Yes				Yes	Yes	16	16	129	129	18	49		Yes	Primary	Primary	Yes	1			Yes
449	2017-07-28	46	Female	24	27.1	Finished floor	3	1	Well water		3700	39	Don't know	Yes	19	Left hemiplegia/monoplegia	Left hemiplegia				Monoplegia/hemiplegia	GMFCS level I			MACS level I		#NULL!		Yes				Yes	Yes	16	16	105	105	19	47		No	no and age <6		Yes	4			Yes
450	2017-07-28	128	Male	37.5	35.4	Finished floor	2	1	Piped water		2200	34	Yes	Yes	36	Quadriplegia	Quadriplegia		Quadriplegia		Quadriplegia		GMFCS level I		MACS level I		1	No	Yes				Yes	Yes	32	32	139	139	33	52		Yes	Secondary	Secondary	Yes	3		Yes	Yes
451	2017-07-28	21	Male	28.1	34.2	Finished floor	4	2	Piped water		2500	39	No	Yes	9	Quadriplegia	Quadriplegia				Quadriplegia	GMFCS level I					1	No	Yes				Yes	Yes	11	11	84	84	17	47		No	no and age <6		Yes	9			Yes
452	2017-07-28	22	Male	33.2	34.5	Finished floor	6	4	Well water		3000	39	Yes	No	22	Quadriplegia	Quadriplegia				Quadriplegia	GMFCS level II					1	Yes	Yes				Yes	Yes	9.5	9.5	81	81	17	45		No	no and age <6		Yes	22			Yes
453	2017-07-31	12	Female	30	29.9	Finished floor	3	1	Piped water		2600	39	No	No	#NULL!	Quadriplegia	Quadriplegia				Quadriplegia	GMFCS level IV					1	No	Yes				Yes	Yes	7.5	7.5	81	81	15	40		No	no and age <6		Yes	12	No	No	Yes
454	2017-07-31	16	Male	28.4	32	Finished floor	3	2	Well water		3200	38	No	No	6	Quadriplegia	Quadriplegia - Athetosis				Quadriplegia	GMFCS level IV					1	No	Yes				Yes	Yes	9	9	74	74	16	44		No	no and age <6		Yes	12			Yes
455	2017-07-31	14	Female	28	33.4	Finished floor	4	2	Piped water		1900	38	Yes	No	13	Quadriplegia	Quadriplegia				Quadriplegia	GMFCS level IV					1	No	Yes				Yes	Yes	10.3	10.3	85	85	16	45		No	no and age <6		Yes	12	No	No	Yes
456	2017-07-31	12	Male	32.1	36.4	Finished floor	5	5	Piped water		2500	36	No	No	12	Quadriplegia	Quadriplegia				Quadriplegia	GMFCS level IV					1	No	No	other	illness	illness			7	7	82	82	15	42		No	no and age <6		Yes	12			Yes
457	2017-07-31	19	Male	28.2	34.9	Finished floor	3	2	Piped water		2000	38	No	No	18	Quadriplegia	Quadriplegia				Quadriplegia	GMFCS level IV					1	No	No				No	Yes	9	9	79	79	15	39		No	no and age <6		Yes	12			Yes
458	2017-07-31	7	Female	31.7	37.3	Finished floor	8	7	Piped water		2300	37	No	No	7	Right hemiplegia/monoplegia	Right hemiplegia				Monoplegia/hemiplegia	GMFCS level V					1	Yes	Yes				Yes	Not yet	8	8	68	68	#NULL!	40		No	no and age <6		Yes	7	No	No	Yes
459	2017-07-31	15	Male	29.6	37.1	Finished floor	3	2	Piped water		3400	38	No	No	15	Quadriplegia	Quadriplegia				Quadriplegia	GMFCS level V					1	No	Yes				Yes	Yes	9	9	80	80	14	44		No	no and age <6		Yes	12	No	No	Yes
460	2017-07-31	10	Male	28.8	31.2	Finished floor	5	2	Piped water		3500	38	No	No	6	Quadriplegia	Quadriplegia				Quadriplegia	GMFCS level V					1	No	No	other	illness	illness	No	Not yet	9.5	9.5	70	70	14	42		No	no and age <6		Yes	8	No	No	Yes
461	2017-07-31	14	Male	26.6	28.9	Finished floor	3	1	Other sources (ponds/river/stream/lake)		4000	38.5	No	No	13	Quadriplegia	Quadriplegia				Quadriplegia	GMFCS level III					1	No	Yes				Yes	Yes	11	11	79	79	14	48		No	no and age <6		Yes	12	No	No	Yes
462	2017-07-31	15	Male	31.1	33.4	Finished floor	5	1	Well water		3300	39	No	No	5	Left hemiplegia/monoplegia	Left hemiplegia				Monoplegia/hemiplegia	GMFCS level III					1	Yes	Yes				Yes	Yes	9.5	9.5	85	85	14	45		No	no and age <6		Yes	#NULL!	No	No	Yes
463	2017-08-01	41	Female	26.6	30.7	Finished floor	5	3	Piped water		3400	40	No	No	33	Left hemiplegia/monoplegia					Monoplegia/hemiplegia	GMFCS level I		right hand grabs better than left hand			#NULL!	No	Yes				Yes		13	13	85	85	15	48		No	no and age <6		No	#NULL!
464	2017-08-01	11	Male	26.5	26.8	Finished floor	5	4	Piped water		3200	39	No	No	11	Quadriplegia					Quadriplegia	GMFCS level IV		Bilateral bad grabbing			1	No	Yes				Yes		9.4	9.4	#NULL!	#NULL!	15	42		No	no and age <6		No	#NULL!
465	2017-08-01	53	Male	29.8	30	Finished floor	5	5	Piped water		3200	40	No	No	21	Quadriplegia					Quadriplegia	GMFCS level II		Bilateral good grabbing			1	No	Yes				Yes		10	13	82	100	16	49		No	no and age <6		Yes	20			Yes
466	2017-08-01	21	Male	28.2	33.4	Finished floor	5	#NULL!	Piped water		1100	32	No	No	43	Quadriplegia					Quadriplegia	GMFCS level I			MACS level I		#NULL!	No	Yes				Yes		13	10	100	82	16	49		No	no and age <6		No	#NULL!
467	2017-08-01	79	Male	42.3	49.2	Finished floor	6	4	Piped water		2300	28	Yes	No	28	Quadriplegia					Quadriplegia	GMFCS level II	GMFCS level I		MACS level II		1	No	No				No		16	16	#NULL!	#NULL!	16	49		Yes	Primary	Primary	Yes	24			Yes
468	2017-08-01	69	Female	30.5	39.1	Finished floor	4	2	Well water		2800	39	No	No	12	Quadriplegia					Quadriplegia	GMFCS level II			MACS level II		1	No	Yes				Yes		17	17	112	112	17	48		No	no and age <6		Yes	12	Yes		Yes
469	2017-08-01	71	Male	23.7	31	Finished floor	4	2	Well water		2500	39	No	No	48	Quadriplegia					Quadriplegia	GMFCS level I			MACS level I		#NULL!	No	Yes				Yes		21.5	21.5	115	115	17	50		Yes	Primary	Primary	Yes	48			Yes
470	2017-08-01	34	Female	32.1	39.1	Finished floor	3	2	Piped water		3200	39	No	No	21	Right hemiplegia/monoplegia					Monoplegia/hemiplegia	GMFCS level III		right hand grabs weaker than left hand			1	No	Yes				Yes		16	16	#NULL!	#NULL!	18	48		No	no and age <6		Yes	24			Yes
471	2017-08-01	6	Male	24.2	31	Finished floor	5	2	Piped water		2500	36	No	No	6	Quadriplegia					Quadriplegia	GMFCS level V					1	No	Yes				Yes	Don't know	7	7	#NULL!	#NULL!	16	42		No	no and age <6		No	#NULL!
472	2017-08-01	5	Male	33.6	37.7	Finished floor	3	2	Piped water		2900	38	No	No	18	Quadriplegia					Quadriplegia	GMFCS level V					1	No	Yes				Yes	Yes	7	7	60	60	17	42		No	no and age <6		No	#NULL!
473	2017-08-01	12	Male	27.8	28.1	Finished floor	6	3	Piped water		1500	32	Yes	No	12	Quadriplegia					Quadriplegia	GMFCS level III					1	No	No				No	No	7	7	74	74	16	43		No	no and age <6		No	#NULL!
474	2017-08-01	9	Female	39.6	43	Finished floor	3	3	Well water		2800	40	No	No	10			Mainly athetosis			Athetosis	GMFCS level IV					1	No	Yes				Yes	No	6	6	68	68	13	42		No	no and age <6		No	#NULL!
475	2017-08-02	13	Female	32.1	35.6	Finished floor	5	#NULL!	Piped water		3000	39	No	No	12	Quadriplegia	Quadriplegia				Quadriplegia	GMFCS level IV					1	No	Yes				Yes	Yes	10	10	79	79	13.5	43		No	no and age <6		Yes	12	No	No	Yes
476	2017-08-02	18	Female	20.8	21.9	Finished floor	8	5	Piped water		3000	39	No	No	10	Quadriplegia	Quadriplegia				Quadriplegia	GMFCS level III					1	No	Yes				Yes	Yes	8.5	8.5	74	74	14	40.5		No	no and age <6		Yes	10	Yes	No	Yes
477	2017-08-02	138	Male	19.3	20.9	Finished floor	4	2	Piped water		3200	38	No	No	17	Left hemiplegia/monoplegia	Quadriplegia				Monoplegia/hemiplegia	GMFCS level I			MACS level I		#NULL!	No	Yes				Yes	Yes	39	39	152	152	#NULL!	56		Yes	Primary	Primary	No	132
478	2017-08-02	6	Male	26.7	35.6	Finished floor	4	3	Piped water		1700	33	No	No	7	Quadriplegia	Quadriplegia				Quadriplegia	GMFCS level V					1	No	Yes				Yes	Not yet	6.4	6.4	70	70	13.5	41		No	no and age <6		Yes	6	No	Yes	Yes
479	2017-08-02	24	Male	27.1	27.3	Finished floor	7	3	Piped water		3800	39	No	No	23	Quadriplegia	Right hemiplegia				Quadriplegia	GMFCS level II					#NULL!	No	Yes				Yes	Yes	11	11	82	82	14	45		No	no and age <6		Yes	24	No	No	Yes
480	2017-08-02	10	Male	24	26	Finished floor	5	2	Piped water		3100	38	No	No	10	Quadriplegia	Quadriplegia				Quadriplegia	GMFCS level IV					1	No	Yes				Yes	Not yet	9.5	9.5	71	71	14.5	43		No	no and age <6		Yes	10	No	No	Yes
481	2017-08-02	35	Male	28.8	38.7	Finished floor	4	2	Well water		3500	40	No	No	35	Quadriplegia	Quadriplegia				Quadriplegia	GMFCS level II					1	No	Yes				Yes	Yes	9.5	9.5	79	79	14	49		No	no and age <6		Yes	36	No	No	Yes
482	2017-08-02	19	Male	25.7	30.1	Finished floor	4	2	Well water		3300	38	No	No	18	Quadriplegia	Quadriplegia				Quadriplegia	GMFCS level III					1	No	Yes				Yes	Don't know	8	8	74	74	14	47		No	no and age <6		Yes	12	No	No	Yes
483	2017-08-02	10	Female	30.2	30	Finished floor	4	2	Piped water		2200	35	No	No	9	Quadriplegia	Quadriplegia				Quadriplegia	GMFCS level V					1	No	Yes				Yes	Yes	7	7	63	63	13	44		No	no and age <6		Yes	12	No	No	Yes
484	2017-08-02	10	Female	32.3	35.7	Finished floor	7	1	Well water		3300	39	No	No	9	Quadriplegia	Quadriplegia				Quadriplegia	GMFCS level V					1	No	Yes				Yes	Not yet	7.4	7.4	78	78	14	41		No	no and age <6		Yes	10	No	No	Yes
485	2017-08-02	118	Male	24.4	25.4	Finished floor	4	2	Well water		3200	39	Yes	No	12	Quadriplegia	Quadriplegia - Athetosis				Quadriplegia	GMFCS level II			MACS level II		1	No	Yes				Yes	Yes	27	27	136	136	20	51		No	no BUT >6		Yes	12	No	No	Yes
486	2017-08-02	70	Male	34	38.3	Finished floor	6	3	Well water		2800	38	No	No	69	Quadriplegia	Quadriplegia				Quadriplegia	GMFCS level II			MACS level II		1	No	Yes				Yes	Yes	14	14	102	102	14	48		No	no and age <6		Yes	36	Yes	No	Yes
487	2017-08-03	13	Male	24.3	25.3	Finished floor	4	1	Piped water		3300	38	Yes	No	14	Right hemiplegia/monoplegia	Right hemiplegia				Monoplegia/hemiplegia	GMFCS level II					1		Yes				Yes	Yes	9	9	79	79	17	47		No	no and age <6		Yes	1			Yes
488	2017-08-03	11	Female	25.1	32.5	Finished floor	4	2	Piped water		3200	37	Yes	No	11	Left hemiplegia/monoplegia	Left hemiplegia				Monoplegia/hemiplegia	GMFCS level I					1		Yes				Yes	Yes	7.5	7.5	66	66	16	45		No	no and age <6		Yes	11			Yes
489	2017-08-03	4	Female	31.1	31.4	Finished floor	4	2	Piped water		3100	39	No	No	4	Quadriplegia	Quadriplegia				Quadriplegia	GMFCS level V					#NULL!		Yes				Yes	Not yet	6	6	61	61	16	43		No	no and age <6		Yes	4			Yes
490	2017-08-03	4	Male	38.7	46.2	Finished floor	6	6	Well water		2400	37	Yes	Yes	4	Quadriplegia	Quadriplegia				Quadriplegia	GMFCS level V					1		Yes				Yes	Not yet	6.7	6.7	66	66	17	43		No	no and age <6		Yes	3.5			Yes
491	2017-08-03	18	Male	34.7	42.7	Finished floor	5	1	Well water		3800	37	No	No	18	Left hemiplegia/monoplegia	Left hemiplegia				Monoplegia/hemiplegia	GMFCS level I					1		Yes				Yes	Yes	12	12	86	86	19	49		No	no and age <6		Yes	18			Yes
492	2017-08-03	23	Male	29.7	31.6	Finished floor	6	2	Well water		3100	41	Yes	Yes	23	Left hemiplegia/monoplegia	Left hemiplegia				Monoplegia/hemiplegia	GMFCS level II					1		Yes				Yes	Yes	13	13	84	84	19	50		No	no and age <6		Yes	23			Yes
493	2017-08-03	16	Male	27	30	Finished floor	6	2	Piped water		3500	40.5	No	Yes	16	Left hemiplegia/monoplegia	Left hemiplegia				Monoplegia/hemiplegia	GMFCS level I					1		Yes				Yes	Yes	9	9	80	80	17	51		No	no and age <6		Yes	1			Yes
494	2017-08-03	15	Male	31.1	36.1	Finished floor	4	2	Piped water	well water	2900	37	No	No	10	Quadriplegia	Quadriplegia				Quadriplegia	GMFCS level III					1		Yes				Yes	Yes	11	11	83	83	21	45		No	no and age <6		Yes	10			Yes
495	2017-08-03	103	Male	23.1	27.9	Finished floor	2	1	Piped water	well water	3000	37	No	No	60	Quadriplegia	Quadriplegia				Quadriplegia		GMFCS level V		MACS level III		1		Yes				Yes	Don't know	20	20	116	116	20	51		No	no BUT >6		Yes	5	Yes		Yes
496	2017-08-03	8	Female	45.5	50	Rough wood/bamboo	8	2	Other sources (ponds/river/stream/lake)		3100	37	Yes	No	9	Quadriplegia	Quadriplegia				Quadriplegia	GMFCS level V					#NULL!		Yes				Yes	Not yet	7	7	64	64	15	44		No	no and age <6		Yes	9			Yes
497	2017-08-03	4	Female	31.9	36.9	Finished floor	4	2	Piped water		3500	42	Yes	No	5	Quadriplegia	Quadriplegia				Quadriplegia	GMFCS level V					1		No	other	illness	illness	No	Not yet	5.5	5.5	54	54	14	39		No	no and age <6		Yes	4.5			Yes
498	2017-08-03	5	Female	27.7	38.5	Finished floor	5	2	Other sources (ponds/river/stream/lake)		2400	36	No	No	6	Quadriplegia	Quadriplegia				Quadriplegia	GMFCS level V					#NULL!		No				Yes	Not yet	5.3	5.3	60	60	16	42		No	no and age <6		Yes	6			Yes
499	2017-08-04	14	Male	25.4	#NULL!	Finished floor	6	5	Piped water		2100	35	No	Yes	15	Quadriplegia					Quadriplegia	GMFCS level IV		Bilateral good grabbing			1	No	No	other	Fever	illness	Yes	No	8	8	74	74	14	43		No	no and age <6		No	#NULL!
500	2017-08-04	12	Male	25.2	23.2	Finished floor	6	3	Piped water		3200	40	Yes	No	8	Quadriplegia					Quadriplegia	GMFCS level V		Bilateral bad grabbing			1	No	No				Yes	No	6	6	69	69	13	39.5		No	no and age <6		Yes	6	Yes		Yes
501	2017-08-04	37	Female	31	36.1	Finished floor	6	4	Well water		2200	36	No	No	12	Quadriplegia					Quadriplegia	GMFCS level II		Bilateral good grabbing			#NULL!	No	Yes				Yes		10	10	90	90	16	47		No	no and age <6		Yes	24			Yes
502	2017-08-07	48	Female	30.1	#NULL!	Finished floor	8	4	Well water		2600	38	Don't know	Don't know	5	Quadriplegia	Quadriplegia				Quadriplegia	GMFCS level V			MACS level IV		1		No				No	Not yet	11	11	92	92	17	51		No	no and age <6		Yes	5			Yes
503	2017-08-07	22	Female	32	38.9	Finished floor	5	3	Well water		3900	40	No	No	8	Quadriplegia	Quadriplegia				Quadriplegia	GMFCS level V					1								10	10	85	85	18	48		No	no and age <6		Yes	8			Yes
504	2017-08-07	25	Male	19.1	25.6	Finished floor	4	2	Other sources (ponds/river/stream/lake)	rain water	2800	40	Yes	Yes	12	Quadriplegia	Quadriplegia				Quadriplegia	GMFCS level V					1	No	Yes				Yes	Not yet	9	9	77	77	18	49		No	no and age <6		Yes	12			Yes
505	2017-08-07	12	Male	22.6	26	Rough wood/bamboo	5	4	Well water		3700	37	Don't know	No	13	Left hemiplegia/monoplegia	Left hemiplegia				Monoplegia/hemiplegia	GMFCS level V					1	Yes	Yes				Yes	Yes	10	10	69	69	19	43		No	no and age <6		Yes	13			Yes
506	2017-08-07	31	Male	33.4	40.6	Finished floor	4	2	Piped water		1900	39	Don't know		31	Right hemiplegia/monoplegia	Right hemiplegia				Monoplegia/hemiplegia	GMFCS level III					1		Yes				Yes	Don't know	10.5	10.5	89	89	17	46		No	no and age <6		Yes	2.5			Yes
507	2017-08-07	32	Male	33.6	33.1	Finished floor	6	3	Piped water	well	2200	38	No	No	12	Quadriplegia	Quadriplegia				Quadriplegia	GMFCS level V					1		No				No	Not yet	9	9	82	82	15	53		No	no and age <6		Yes	2	Yes		Yes
508	2017-08-08	23	Male	34.4	41.3	Finished floor	8	2	Well water		1900	30	No	No	18	Left hemiplegia/monoplegia	Left hemiplegia				Monoplegia/hemiplegia	GMFCS level III					1	No	Yes				Yes	Yes	9	9	76	76	15.5	41		No	no and age <6		Yes	1.5			Yes
509	2017-08-08	29	Male	22.2	26.9	Finished floor	5	4	Well water		3000	38.5	No	No	22	Diplegia	Diplegia				Diplegia	GMFCS level II					#NULL!	No	Yes				Yes	Yes	10	10	83	83	15	45		No	no and age <6		Yes	2			Yes
510	2017-08-10	38	Male	20.5	24.9	Finished floor	3	4	Piped water		3500	40	No	No	9	Quadriplegia	Quadriplegia				Quadriplegia	GMFCS level III					1		Yes				Yes	Yes	13	13	94	94	16	47		No	no and age <6		Yes	9	Yes		Yes
511	2017-08-10	7	Female	30.4	31.9	Finished floor	4	2	Well water		2700	39	No	No	7	Quadriplegia	Quadriplegia				Quadriplegia	GMFCS level V					#NULL!		Yes				Yes	Not yet	7.5	7.5	61	61	17	41		No	no and age <6		Yes	7			Yes
512	2017-08-10	13	Male	29.2	35.8	Finished floor	5	1	Piped water		2800	42	Yes	Yes	1	Quadriplegia	Quadriplegia				Quadriplegia	GMFCS level V					#NULL!		No				Yes	Not yet	5	5	70	70	13	42		No	no and age <6		Yes	1			Yes
513	2017-08-10	18	Male	23.1	24.2	Finished floor	3	1	Piped water		3200	39	Don't know	No	5	Quadriplegia	Quadriplegia				Quadriplegia	GMFCS level I					1	Yes	Yes				Yes	Yes	9.5	9.5	81	81	16	47		No	no and age <6		Yes	5			Yes
514	2017-08-10	26	Female	24.1	31.1	Finished floor	6	3	Piped water		3000	37	No	No	16	Quadriplegia	Quadriplegia				Quadriplegia	GMFCS level II					1		Yes				Yes	Yes	10	10	83	83	18	47		No	no and age <6		Yes	20			Yes
515	2017-08-10	64	Male	25.6	24.6	Finished floor	5	3	Piped water		3000	37	No	No	64	Diplegia	Diplegia				Diplegia	GMFCS level I			MACS level I		1		Yes				Yes	Yes	16	16	107	107	18	49			no and age <6			5
516	2017-08-11	8	Male	37.1	37.8	Finished floor	5	3	Piped water		3000	38	No	Yes	5	Quadriplegia	Quadriplegia				Quadriplegia	GMFCS level III					1	No	Yes				Yes	Not yet	7	7	65	65	13	42.5		No	no and age <6		Yes	6			Yes
517	2017-08-11	5	Male	25.9	26.4	Finished floor	4	4	Piped water		3600	39	No	No	5	Quadriplegia	Quadriplegia				Quadriplegia	GMFCS level V					#NULL!	No	Yes				Yes	Not yet	7	7	67	67	14.5	44		No	no and age <6		Yes	5			Yes
518	2017-08-11	93	Female	25.9	30.2	Finished floor	5	2	Well water		3200	41	No	No	35		Dystonia	Mainly dystonia		Mainly dystonia	Dystonia	GMFCS level I	GMFCS level II		MACS level III		1	No	Yes				Yes	Yes	18	18	110	110	19	50		Yes	Primary	Primary	Yes	3			Yes
519	2017-08-11	12	Male	26.3	26.3	Finished floor	3	#NULL!	Well water		2400	#NULL!	No	No	6	Quadriplegia	Quadriplegia				Quadriplegia	GMFCS level IV					1	No	Yes				Yes	Yes	10	10	69	69	16	41		No	no and age <6		Yes	6			Yes
520	2017-08-11	15	Male	27.1	29.9	Finished floor	3	#NULL!	Well water		3200	39	No	No	4	Quadriplegia	Quadriplegia				Quadriplegia	GMFCS level III					1	No	Yes				Yes	Yes	10	10	83	83	13	46		No	no and age <6		Yes	8			Yes
521	2017-08-11	9	Male	33.5	28	Finished floor	7	4	Piped water		2400	39	No	No	8	Quadriplegia	Quadriplegia				Quadriplegia	GMFCS level V					1	No	Yes				Yes	Yes	6.5	6.5	68	68	13	40.5		No	no and age <6		Yes	9			Yes
522	2017-08-14	82	Female	26.2	28.9	Finished floor	5	3	Other sources (ponds/river/stream/lake)		2500	37	No	No	82	Quadriplegia					Quadriplegia	GMFCS level I			MACS level II		1		Yes				Yes		16	16	113	113	17	51		Yes	Primary	Primary	Yes	7			Yes
523	2017-08-14	63	Male	25.6	28	Finished floor	4	3	Piped water		3000	37	No	No	24	Left hemiplegia/monoplegia					Monoplegia/hemiplegia	GMFCS level II			MACS level I		1		Yes				Yes		19	19	112	112	21	51		No	no and age <6		Yes	2			Yes
524	2017-08-14	14	Male	26.1	25.9	Finished floor	4	1	Other sources (ponds/river/stream/lake)	rain water	3400	37	Yes	Yes	14	Quadriplegia					Quadriplegia	GMFCS level III					#NULL!		Yes				Yes	Yes	9.5	9.5	76	76	18	45		No	no and age <6		Yes	1			Yes
525	2017-08-14	4	Female	24.5	29.4	Finished floor	7	3	Piped water		3600	41	Don't know	Don't know	4	Quadriplegia					Quadriplegia	GMFCS level V					1		Yes				Yes	Not yet	6	6	64	64	17	40		No	no and age <6		Yes	4			Yes
526	2017-08-14	8	Female	36.3	37.1	Finished floor	3	1	Piped water		2400	32	No	Yes	9	Quadriplegia					Quadriplegia	GMFCS level V			MACS level I		1		Yes				Yes	Not yet	6.3	6.3	61	61	17	44		No	no and age <6		Yes	8			Yes
527	2017-08-14	23	Male	30.5	31.1	Finished floor	5	4	Well water		2000	34	Yes	Yes	12	Quadriplegia					Quadriplegia	GMFCS level V					1		Yes				Yes	Yes	9	9	80	80	16.5	42		No	no and age <6		Yes	1
528	2017-08-14	82	Male	25	34.3	Finished floor	4	2	Piped water		3000	38	No	No	83	Left hemiplegia/monoplegia	Left hemiplegia				Monoplegia/hemiplegia	GMFCS level I			MACS level II		1		Yes				Yes	Yes	14	14	109	109	18	50		No	no BUT >6		Yes	5			Yes
529	2017-08-15	12	Female	31.5	35.6	Rough wood/bamboo	6	4	Well water		1200	29	No	Yes	8	Quadriplegia	Quadriplegia				Quadriplegia	GMFCS level V					1	No	Yes				Yes	Yes	7	7	74	74	13	44		No	no and age <6		Yes	8			Yes
530	2017-08-15	37	Female	40	47.1	Finished floor	4	#NULL!	Well water		3100	43	No	Yes	35	Right hemiplegia/monoplegia	Right hemiplegia				Monoplegia/hemiplegia	GMFCS level I					#NULL!	No	Yes				Yes		9.5	9.5	89	89	12.5	46		No	no and age <6		No	#NULL!
531	2017-08-15	34	Male	27.4	28.1	Finished floor	6	3	Piped water		2900	38	No	No	34	Right hemiplegia/monoplegia	Right hemiplegia				Monoplegia/hemiplegia	GMFCS level I					#NULL!	No	Yes				Yes		13	13	90	90	15.5	50		No	no and age <6		No	#NULL!
532	2017-08-15	18	Female	33	33.1	Finished floor	4	2	Piped water		2700	40	No	No	8	Right hemiplegia/monoplegia	Right hemiplegia				Monoplegia/hemiplegia	GMFCS level I					#NULL!	No	Yes				Yes		8.5	8.5	78	78	15	46		No	no and age <6		Yes	18			Yes
533	2017-08-15	54	Male	24	27.1	Finished floor	2	2	Well water		2500	40	No	Yes	28	Quadriplegia	Quadriplegia				Quadriplegia	GMFCS level IV			MACS level III		1	No	No	other	??	??	No		11	11	98	98	16	48		No	no and age <6		Yes	2			Yes
534	2017-08-15	16	Female	34.5	36.7	Finished floor	4	2	Piped water		3300	38	No	No	16	Quadriplegia	Quadriplegia				Quadriplegia	GMFCS level II					1	No	Yes				Yes	Yes	9	9	77	77	19	45		No	no and age <6		No	#NULL!			No
535	2017-08-15	35	Female	32.1	34.7	Finished floor	5	2	Piped water		3900	40	No	No	19	Quadriplegia	Quadriplegia				Quadriplegia	GMFCS level II					1	No	Yes				Yes		10	10	96	96	15	45		No	no and age <6		Yes	31			Yes
536	2017-08-15	6	Female	23.5	23.1	Finished floor	4	8	Well water		3200	37	No	No	66	Quadriplegia	Quadriplegia				Quadriplegia	GMFCS level V					1	No	No				Yes		5	5	69	69	14	40		No	no and age <6		Yes	5			Yes
537	2017-08-15	6	Female	27.1	30.6	Finished floor	4	2	Well water		2300	34	No	Yes	18	Quadriplegia	Quadriplegia				Quadriplegia	GMFCS level V					1	No	Yes				Yes		5.2	5.2	63	63	12	41		No	no and age <6		No	#NULL!
538	2017-08-15	11	Female	36.4	39.3	Finished floor	5	3	Piped water		3700	38	No	No	11	Right hemiplegia/monoplegia	Right hemiplegia				Monoplegia/hemiplegia	GMFCS level I					#NULL!	No	Yes				Yes	Yes	7.5	7.5	74	74	14	44		No	no and age <6		No	#NULL!
539	2017-08-16	31	Male	29.6	35.6	Finished floor	5	4	Well water		3700	38	No	No	#NULL!	Quadriplegia	Quadriplegia				Quadriplegia	GMFCS level I					#NULL!	No	Yes				Yes	Yes	16	16	98	98	16	61		No	no and age <6		Yes	#NULL!	Yes		Yes
540	2017-08-16	38	Male	22.8	31.2	Finished floor	4	2	Well water		1400	30	No	No	24	Quadriplegia	Quadriplegia				Quadriplegia	GMFCS level II					1	No	Yes				Yes	Yes	15	15	96	96	18	48		No	no and age <6		Yes	2			Yes
541	2017-08-16	14	Male	27.6	31.4		4	3	Well water		2700	38	No	Yes	14	Quadriplegia	Quadriplegia				Quadriplegia	GMFCS level V					#NULL!	No							7	7	#NULL!	#NULL!	13	44		No	no and age <6		Yes	1			Yes
542	2017-08-16	22	Female	33.7	40.2	Finished floor	4	3	Piped water		1800	32	No	No	26	Right hemiplegia/monoplegia	Right hemiplegia				Monoplegia/hemiplegia	GMFCS level II					#NULL!	No	Yes				Yes	Yes	8	8	76	76	15	43		No	no and age <6		Yes	2			Yes
543	2017-08-17	20	Female	25.5	27.6	Finished floor	4	1	Well water		3600	38	Yes	Yes	20	Left hemiplegia/monoplegia	Left hemiplegia				Monoplegia/hemiplegia	GMFCS level II					1		Yes				Yes	Yes	8	8	73	73	17	44		No	no and age <6		Yes	20			Yes
544	2017-08-17	20	Male	35	40.8	Finished floor	3	1	Well water		3000	40	No	No	20	Left hemiplegia/monoplegia	Left hemiplegia				Monoplegia/hemiplegia	GMFCS level I					1		Yes				Yes	Yes	11	11	84	84	20	47		No	no and age <6		Yes	20			Yes
545	2017-08-17	17	Male	31.3	32.4	Finished floor	5	1	Well water		3400	39	No	No	7	Quadriplegia	Quadriplegia				Quadriplegia	GMFCS level I					1	Yes	Yes				Yes	Yes	8.5	8.5	77	77	17	48		No	no and age <6		Yes	17			Yes
546	2017-08-17	18	Male	30.6	36.1	Finished floor	4	2	Piped water		3500	37	No	No	4	Quadriplegia	Quadriplegia				Quadriplegia	GMFCS level V					#NULL!		No	other	illness	illness	Yes	Not yet	8	8	72	72	16	42		No	no and age <6		Yes	7			Yes
547	2017-08-17	11	Male	35.4	37.9	Finished floor	6	1	Well water		5100	40	No	No	11	Quadriplegia	Quadriplegia				Quadriplegia	GMFCS level III					1		Yes				Yes	Yes	10	10	75	75	17.5	47.5		No	no and age <6		Yes	11			Yes
548	2017-08-17	20	Female	27.1	33.1	Finished floor	3	2			1100	28	No	Yes	21	Right hemiplegia/monoplegia	Right hemiplegia				Monoplegia/hemiplegia	GMFCS level II					#NULL!		Yes				Yes	Yes	9	9	80	80	17	47			no and age <6		Yes	20			Yes
549	2017-08-17	6	Female	23.9	28	Finished floor	4	1	Piped water		2700	39	No	Yes	6	Left hemiplegia/monoplegia	Left hemiplegia				Monoplegia/hemiplegia	GMFCS level IV					1		No	other	illness	illness	No	Not yet	5	5	62	62	16	41		No	no and age <6		Yes	0			Yes
550	2017-08-17	10	Male	35.1	36.6	Finished floor	6	2	Piped water		3000	37	No	No	10	Left hemiplegia/monoplegia	Left hemiplegia				Monoplegia/hemiplegia	GMFCS level IV					1		Yes				Yes	Not yet	8.2	8.2	70	70	17	46		No	no and age <6		Yes	10			Yes
551	2017-08-17	128	Male	27.6	30.5	Finished floor	5	3	Piped water		3100	41	Yes	Yes	10	Quadriplegia	Left hemiplegia		Left hemiplegia/monoplegia		Monoplegia/hemiplegia	GMFCS level I			MACS level III	R - II, L - IV	1		Yes				Yes	Yes	34	34	145	145	22	57		Yes	Primary		Yes	9			Yes
552	2017-08-17	71	Male	33.3	34.6	Finished floor	4	2	Piped water		3200	37	Yes	Yes	48	Quadriplegia	Quadriplegia - Athetosis				Quadriplegia	GMFCS level I			MACS level I		1		Yes				Yes	Yes	15	15	112	112	18	51		Yes	Primary	Primary	Yes	4			Yes
553	2017-08-17	34	Male	30	36.1	Finished floor	5	2	Piped water		4100	42	No	No	46	Right hemiplegia/monoplegia	Right hemiplegia				Monoplegia/hemiplegia	GMFCS level I					#NULL!		Yes				Yes	Yes	12	12	90	90	18	51		No	no and age <6		Yes	2	Yes		Yes
554	2017-08-17	14	Male	38.7	44.5	Finished floor	3	2	Piped water		2800	38	Yes	Yes	9	Quadriplegia	Quadriplegia - Athetosis				Quadriplegia	GMFCS level IV					1	Yes	No	other	illness	illness	Yes	Yes	9	9	76	76	16	46			no and age <6		Yes	9			Yes
555	2017-08-17	31	Female	27	28.2	Finished floor	3	2	Well water		1500	34	No	Yes	26	Left hemiplegia/monoplegia	Left hemiplegia				Monoplegia/hemiplegia	GMFCS level II					1		Yes				Yes	Yes	10	10	80	80	17.5	46		No	no and age <6		Yes	16			Yes
556	2017-08-18	28	Female	23.5	25.2	Finished floor	5	4	Piped water		3000	40	Yes	No	7	Quadriplegia					Quadriplegia	GMFCS level IV					1	No	Yes				Yes		9	9	86	86	15	46		No	no and age <6		Yes	7			Yes
557	2017-08-18	7	Male	29.2	36.9	Finished floor	5	3	Well water		2200	35	No	No	2	Quadriplegia					Quadriplegia	GMFCS level V					1	No	Yes				Yes	Yes	7	7	63	63	19	92		No	no and age <6		No	#NULL!
558	2017-08-18	#NULL!	Male	30.3	37.1	Finished floor	6	1	Well water		3400	40	No	No	#NULL!	Quadriplegia					Quadriplegia	GMFCS level V					1	No	No		Hepatistis	illness	Yes		9.5	9.5	86	86	15	43		No	no and age <6		Yes	6.5			Yes
559	2017-08-18	5	Male	33.4	35.2	Finished floor	4	4	Piped water		2000	33	No	No	5	Quadriplegia					Quadriplegia	GMFCS level V					1	No	Yes				Yes		6.4	6.4	63	63	13.5	41.5		No	no and age <6		No	#NULL!
560	2017-08-08	5	Male	29.8	30.5	Finished floor	4	5	Well water		3500	40	No	No	4	Quadriplegia	Quadriplegia				Quadriplegia	GMFCS level V					1	No	Yes				Yes	Not yet	7.5	7.5	66	66	16.5	44		No	no and age <6		Yes	5	No	No	Yes
561	2017-08-08	6	Male	33.2	33.4	Finished floor	6	4	Piped water		3100	40	No	No	8	Quadriplegia	Quadriplegia				Quadriplegia	GMFCS level III					1	Yes	Yes				Yes	Yes	8	8	68	68	15	48		No	no and age <6		Yes	8	No	No	Yes
562	2017-08-08	49	Female	25	30.3	Finished floor	5	2	Well water		1600	30	Yes	No	24	Quadriplegia	Quadriplegia				Quadriplegia	GMFCS level I			MACS level II		1	Yes	Yes				Yes	Yes	13	13	96	96	15	47		No	no and age <6		Yes	24	Yes	No	Yes
563	2017-08-08	6	Male	28.4	32.7	Finished floor	7	5	Piped water		2300	39	No	No	5	Right hemiplegia/monoplegia	Right hemiplegia				Monoplegia/hemiplegia	GMFCS level IV					#NULL!	No	Yes				Yes	Not yet	5	5	59	59	11.5	37		No	no and age <6		Yes	5	No	No	Yes
564	2017-08-08	13	Female	32.1	35.6		5	1	Well water		2500	39	No	No	12	Quadriplegia	Quadriplegia				Quadriplegia	GMFCS level V					1	No	Yes				Yes	Yes	8	8	72	72	14	40.5		No	no and age <6		Yes	12	No	No	Yes
565	2017-08-08	16	Male	30.4	34.1	Finished floor	6	4	Piped water		2400	35	No	No	15	Right hemiplegia/monoplegia	Right hemiplegia				Monoplegia/hemiplegia	GMFCS level II					1	No	Yes				Yes	Yes	10.5	10.5	79	79	16.5	46		No	no and age <6		Yes	15	No	No	Yes
566	2017-08-08	18	Male	29.9	32.1	Finished floor	6	5	Piped water		2700	40	No	No	17	Quadriplegia	Quadriplegia				Quadriplegia	GMFCS level III					1	No	Yes				Yes	Yes	10.5	10.5	78	78	15	46.5		No	no and age <6		Yes	18	No	No	Yes
567	2017-08-08	7	Female	22.2	26.2	Finished floor	3	3	Piped water		2500	35	No	No	6	Quadriplegia	Quadriplegia - Athetosis				Quadriplegia	GMFCS level V					1	No	No	other	??	??	Yes	Not yet	6	6	57	57	13.5	41.5		No	no and age <6		Yes	6	No	No	Yes
568	2017-08-09	34	Male	36.2	53.6	Finished floor	3	1	Other sources (ponds/river/stream/lake)		2400	40	No	No	7	Quadriplegia	Quadriplegia				Quadriplegia	GMFCS level I		Bilateral good grabbing			1	No	Yes				Yes		12	12	101	101	16	46		No	no and age <6		Yes	36
569	2017-08-09	15	Female	30.4	31.9	Finished floor	5	4	Piped water		2500	36	No	Yes	11	Quadriplegia	Quadriplegia				Quadriplegia	GMFCS level II					1	No	Yes				Yes	Yes	9.5	9.5	80	80	16	44		No	no and age <6		Yes	11			Yes
570	2017-08-09	13	Male	23.2	24.1	Finished floor	5	2	Piped water		2900	40	No	No	13	Quadriplegia	Quadriplegia				Quadriplegia	GMFCS level IV					1	No	Yes				Yes	Yes	8.5	8.5	83	83	15	44		No	no and age <6		No	#NULL!
571	2017-08-09	39	Female	35.6	38.6	Finished floor	6	3	Well water		2300	40	No	No	33	Left hemiplegia/monoplegia	Left hemiplegia				Monoplegia/hemiplegia	GMFCS level II					1	No	Yes				Yes		12	12	103	103	18	48		No	no and age <6		No	#NULL!
572	2017-08-09	15	Female	26.8	28.8	Finished floor	5	2	Piped water		2600	35	No	No	10	Quadriplegia	Quadriplegia				Quadriplegia	GMFCS level V					1	Yes	Yes				Yes	Yes	8	8	76	76	15	45		No	no and age <6		Yes	9			Yes
573	2017-08-09	23	Female	39.9	40.8	Finished floor	5	2	Piped water		3200	40	No	No	24		Athetosis	Mainly athetosis			Athetosis						1	No	Yes				Yes		12	12	92	92	16	50		No	no and age <6		Yes	15			Yes
574	2017-08-09	8	Female	41.6	45.2	Finished floor	3	1	Well water		2800	39	No	No	9	Quadriplegia	Quadriplegia				Quadriplegia	GMFCS level IV					1	Yes	Yes				Yes		9.4	9.4	69	69	17	44		No	no and age <6		No	#NULL!
575	2017-08-09	57	Male	32.5	33	Finished floor	5	3	Well water		1300	33	Yes	Yes	24	Quadriplegia	Quadriplegia				Quadriplegia	GMFCS level IV		Bilateral good grabbing			1	No	Yes				Yes		20	20	120	120	21	50		No	no and age <6		Yes	24			Yes
576	2017-08-09	3	Male	24.8	30.3	Finished floor	3	2	Well water		2300	34	No	No	3	Quadriplegia	Quadriplegia				Quadriplegia	GMFCS level V					1	No	No	Sick	Fever	illness	Yes		5	5	#NULL!	#NULL!	14	38		No	no and age <6		No	#NULL!
577	2017-08-10	56	Male	28.7	24.4	Finished floor	8	3	Piped water		1900	32	Don't know	Yes	6	Quadriplegia	Quadriplegia		Quadriplegia		Quadriplegia	GMFCS level V			MACS level IV		1						Yes	Yes	16	16	50	50	21	93		No	no and age <6		Yes	1			Yes
578	2017-08-10	8	Male	27.5	28	Finished floor	8	4	Piped water	well, other	1700	39	No	No	8	Quadriplegia	Quadriplegia				Quadriplegia	GMFCS level V					1		Yes				Yes	Not yet	5.6	5.6	58	58	13	44		No	no and age <6		Yes	8			Yes
579	2017-08-10	6	Female	27.4	29.7	Finished floor	7	3	Well water		3000	39	No	No	6	Quadriplegia	Quadriplegia				Quadriplegia	GMFCS level V					#NULL!		Yes				Yes	Not yet	6.5	6.5	62	62	15	44			no and age <6		Yes	6			Yes
580	2017-08-21	3	Male	36.4	36.9	Finished floor	4	2	Piped water		4000	40	No	Yes	3	Quadriplegia	Quadriplegia				Quadriplegia	GMFCS level V					#NULL!	No	Yes				Yes	Not yet	6.2	6.2	39	39	15	39		No	no and age <6		Yes	3			Yes
581	2017-08-21	35	Male	28.9	34.9	Finished floor	4	1	Piped water		3400	41	Yes	No	37	Left hemiplegia/monoplegia	Left hemiplegia				Monoplegia/hemiplegia	GMFCS level I					1	No	Yes				Yes	Not yet	14.5	14.5	91	91	17	48		No	no and age <6		Yes	3			Yes
582	2017-08-21	70	Male	25.1	30.2	Finished floor	4	2	Well water		3000	39	No	No	53	Right hemiplegia/monoplegia	Right hemiplegia				Monoplegia/hemiplegia	GMFCS level I			MACS level I		#NULL!	No	Yes				Yes	Yes	21	21	121	121	16.5	49.5		No	no and age <6		Yes	5			Yes
583	2017-08-21	14	Male	22.4	22.8	Finished floor	4	4	Other sources (ponds/river/stream/lake)		3000	40	No	No	10	Left hemiplegia/monoplegia	Left hemiplegia				Monoplegia/hemiplegia	GMFCS level I					1	No	Yes				Yes	Yes	11	11	74	74	15	46		No	no and age <6		Yes	9			Yes
584	2017-08-21	10	Male	28.4	36.2	Finished floor	3	2	Piped water		4200	41	No	No	11	Left hemiplegia/monoplegia	Left hemiplegia				Monoplegia/hemiplegia	GMFCS level II					1	No	Yes				Yes	Yes	12	12	74	74	15	53.5		No	no and age <6		Yes	10			Yes
585	2017-08-21	32	Male	24.2	33.1	Finished floor	4	2	Piped water		3400	37	No	No	19	Right hemiplegia/monoplegia	Right hemiplegia				Monoplegia/hemiplegia	GMFCS level I					1	No	Yes				Yes	Yes	13.5	13.5	91	91	15.5	47		No	no and age <6		Yes	2			Yes
586	2017-08-21	22	Male	23.4	25.3	Finished floor	3	1	Piped water		3200	39.5	No	No	22	Quadriplegia	Quadriplegia				Quadriplegia	GMFCS level III					1	No	Yes				Yes	Don't know	12	12	84	84	14.5	47		No	no and age <6		Yes	2			Yes
587	2017-08-21	23	Female	21.3	28.1	Finished floor	8	5	Piped water		2900	39.5	No	No	11	Diplegia	Diplegia				Diplegia	GMFCS level III					1	No	Yes				Yes	Yes	9	9	79	79	13.5	47			no and age <6		Yes	10			Yes
588	2017-08-21	15	Male	24.4	#NULL!	Finished floor	6	1	Piped water		2200	35		Yes	14	Quadriplegia	Quadriplegia				Quadriplegia	GMFCS level III					1	No	Yes				Yes	Yes	9.5	9.5	79	79	14	41		No	no and age <6		Yes	1			Yes
589	2017-08-21	105	Male	28.3	27	Finished floor	5	2	Piped water		1400	30	No	Yes	60	Quadriplegia	Quadriplegia				Quadriplegia	GMFCS level II					1	Yes	Yes				Yes	Don't know	25	25	129	129	16	47		Yes	Primary	Primary	Yes	2	Yes		Yes
590	2017-08-21	6	Female	30.7	31.9	Finished floor	5	4	Well water		3000	39	No	No	6	Quadriplegia	Quadriplegia				Quadriplegia	GMFCS level V					1								6	6	63	63	14.5	40			no and age <6			#NULL!
591	2017-08-22	20	Male	24.7	31	Finished floor	6	4	Piped water	well	2800	37	No	No	20	Quadriplegia					Quadriplegia	GMFCS level I					1	No	No	other	illness	illness			10	10	80	80	16	48		No	no and age <6		No	#NULL!
592	2017-08-22	132	Male	23.9	25.2	Finished floor	4	4	Well water		2800	37	No	No	14			Mainly athetosis			Athetosis	GMFCS level IV	GMFCS level IV		MACS level V		1	No	Yes				Yes		25	25	124	124	19	53		No	no BUT >6		Yes	13			Yes
593	2017-08-23	13	Female	28.2	31.4	Finished floor	7	2	Well water	Other	3200	40	No	No	12	Left hemiplegia/monoplegia	Left hemiplegia				Monoplegia/hemiplegia	GMFCS level I					#NULL!		Yes				Yes	Yes	8.5	8.5	72	72	16	43		No	no and age <6		Yes	12	Yes	No	No
594	2017-08-23	23	Female	24.1	27.1	Finished floor	6	3	Well water		4400	41	No	No	23	Right hemiplegia/monoplegia	Right hemiplegia				Monoplegia/hemiplegia	GMFCS level V					#NULL!		Yes				Yes	Yes	10.5	10.5	84	84	18	46		Age less than 6	no and age <6		Yes	12	Yes		Yes
595	2017-08-24	21	Male	36.6	37.4	Finished floor	6	3	Well water		2100	34	No	No	21	Diplegia	Diplegia				Diplegia	GMFCS level I					#NULL!	No	Yes				Yes	Yes	10.5	10.5	73	73	#NULL!	47.5		No	no and age <6		Yes	2			Yes
596	2017-08-24	19	Female	37.5	38.3	Rough wood/bamboo	5	4	Piped water		3100	39	No	No	20	Quadriplegia	Quadriplegia				Quadriplegia	GMFCS level II					1	No	Yes				Yes	Yes	8	8	77	77	14	39		No	no and age <6		Yes	1			Yes
597	2017-08-24	13	Male	34.2	32.1	Finished floor	9	4	Piped water		2500	39	No	No	12	Quadriplegia	Quadriplegia				Quadriplegia	GMFCS level V					1	No	Yes				Yes	Yes	8	8	70	70	13	46		No	no and age <6		Yes	1			Yes
598	2017-08-24	120	Male	32.7	34	Finished floor	5	2	Piped water		3500	40	No	No	111	Quadriplegia	Quadriplegia				Quadriplegia	GMFCS level II					1		Yes				Yes	Yes	18	18	127	127	15	47		No	no and age <6		Yes	9			Yes
599	2017-08-24	11	Male	30.7	38.1	Finished floor	3	2	Piped water		3600	41	No	No	10	Left hemiplegia/monoplegia	Left hemiplegia				Monoplegia/hemiplegia	GMFCS level IV					1	No	Yes				Yes	Yes	8.5	8.5	72	72	#NULL!	47		No	no and age <6		Yes	1			Yes
600	2017-08-24	76	Male	33.9	39.3	Finished floor	4	5	Piped water		2500	39	No	No	76	Right hemiplegia/monoplegia	Right hemiplegia				Monoplegia/hemiplegia	GMFCS level I			MACS level I		1	No	Yes				Yes	Yes	#NULL!	#NULL!	116	116	#NULL!	49		No	no BUT >6		Yes	6			Yes
601	2017-08-24	65	Male	33.6	33.7	Finished floor	4	2	Piped water		3000	39	No	No	33	Quadriplegia	Quadriplegia				Quadriplegia	GMFCS level II			MACS level I		#NULL!		Yes				Yes	Yes	24	24	112	112	#NULL!	52		No	no and age <6		Yes	4			Yes
602	2017-08-24	14	Female	40.9	41.1	Finished floor	5	2	Piped water		1400	31	No	Yes	14	Quadriplegia	Quadriplegia				Quadriplegia	GMFCS level II					1	No	Yes				Yes	Yes	8	8	70	70	14.5	46		No	no and age <6		Yes	1			Yes
603	2017-08-24	23	Male	26	27.7	Finished floor	4	2	Piped water		1600	31	Don't know	Yes	23	Quadriplegia	Quadriplegia				Quadriplegia	GMFCS level III					1	No	Yes				Yes	Yes	9	9	89	89	14	48		No	no and age <6		Yes	2			Yes
604	2017-08-24	30	Female	25.6	31.3	Finished floor	3	3	Piped water		3300	30	Don't know	No	17	Right hemiplegia/monoplegia	Right hemiplegia				Monoplegia/hemiplegia	GMFCS level I					#NULL!	No	Yes				Yes	Yes	11	11	84	84	15	48		No	no and age <6		Yes	30	Yes		Yes
605	2017-08-24	9	Female	25.5	31.9	Finished floor	5	4	Piped water		2800	38	Don't know	Yes	10	Quadriplegia	Quadriplegia				Quadriplegia	GMFCS level IV					1	No	No	other	illness	illness	Yes	Not yet	6.8	6.8	65	65	14	43		No	no and age <6		Yes	9			Yes
606	2017-08-24	70	Female	26.3	35.3	Finished floor	6	3	Piped water		1400	39	No	No	70	Quadriplegia	Quadriplegia				Quadriplegia	GMFCS level I			MACS level II		1		Yes				Yes	Yes	13	13	106	106	19	4			no and age <6		Yes	1			Yes
607	2017-08-24	34	Male	25.1	25.4	Finished floor	3	2	Piped water		3500	39	No	No	34	Diplegia	Diplegia				Diplegia	GMFCS level II					#NULL!	No	Yes				Yes	Yes	11	11	96	96	15	47		No	no and age <6		Yes	2	Yes		Yes
608	2017-08-25	57	Female	29.8	34.2	Finished floor	5	2	Piped water	Well water	3700	40	No	No	24	Left hemiplegia/monoplegia					Monoplegia/hemiplegia	GMFCS level V			MACS level II		1	No	No	Not aware			No		18	18	104	104	17	52		Age less than 6	no and age <6		Yes	2	Yes		Yes
609	2017-08-26	48	Male	29.2	36.1	Finished floor	6	4	Piped water		2700	36	No	No	12	Quadriplegia		Mainly athetosis			Quadriplegia	GMFCS level V			MACS level IV	Right hand Level 2, Left hand level 1	1	No	No	other	Vaccinations are not provided in the local health centre. No transport.	No access at local centre/No transport	No		11	11	95	95	14	48		Age less than 6	no and age <6		Yes	6			Yes
610	2017-08-25	27	Male	43.8	46	Finished floor	6	3	Piped water		2800	39	No	No	12	Quadriplegia					Quadriplegia	GMFCS level V			MACS level IV	Two weak hands	1	Yes	No	other	Grandparents refused	family refused	Yes		9	9	82	82	14	45		Age less than 6	no and age <6		Yes	11			Yes
611	2017-08-25	10	Male	26.6	31	Finished floor	5	2	Piped water		3600	40	No	No	10	Quadriplegia					Quadriplegia	GMFCS level V					1	No	Yes				Yes	Yes	10.5	10.5	72	72	17	45		Age less than 6	no and age <6		No	#NULL!
612	2017-08-28	21	Female	28.1	31	Finished floor	4	1	Piped water		2300	35	No	No	21	Diplegia	Diplegia				Diplegia	GMFCS level II					#NULL!		Yes				Yes	Yes	10	10	79	79	18	46		Age less than 6	no and age <6		Yes	21			Yes
613	2017-08-28	20	Male	32.1	31.9	Finished floor	4	3	Well water		2700	37	No	No	19	Quadriplegia	Quadriplegia				Quadriplegia	GMFCS level II					1		Yes				Yes	Yes	9.5	9.5	80	80	17	48		Age less than 6	no and age <6		Yes	20			Yes
614	2017-08-28	7	Male	38.4	36.5	Finished floor	5	3	Well water		2100	35	No	No	7	Quadriplegia	Quadriplegia - Athetosis				Quadriplegia	GMFCS level V					1		No	other	fever	illness	Yes	Not yet	6.3	6.3	64	64	17	43		Age less than 6	no and age <6		Yes	7			Yes
615	2017-08-28	16	Male	26.6	29.9	Finished floor	6	2	Piped water		1600	31	No	Yes	16	Quadriplegia	Quadriplegia				Quadriplegia	GMFCS level II					1		Yes				Yes	Yes	10	10	78	78	18	49		Age less than 6	no and age <6		Yes	16			Yes
616	2017-08-28	14	Male	26.9	32.3	Finished floor	4	3	Other sources (ponds/river/stream/lake)		2800	39	No	No	14	Quadriplegia	Quadriplegia				Quadriplegia	GMFCS level V					1		Yes				Yes	Yes	8.5	8.5	72	72	17	47		No	no and age <6		Yes	14			Yes
617	2017-08-28	7	Male	25.8	26.2	Finished floor	6	2	Well water		3000	38	No	Yes	7	Quadriplegia	Quadriplegia				Quadriplegia	GMFCS level V					1		Yes				Yes	Not yet	5	5	60	60	12	42		No	no and age <6		Yes	7			Yes
618	2017-08-29	42	Male	37.2	41.2	Finished floor	4	2	Piped water		3100	37	No	No	11	Quadriplegia	Quadriplegia				Quadriplegia	GMFCS level I					1	No	No	other	fever	illness	Yes	Yes	13	13	95	95	#NULL!	51		No	no and age <6		Yes	12	Yes		Yes
619	2017-08-29	29	Female	26.8	31	Finished floor	4	1	Piped water		3000	40	No	No	40	Quadriplegia	Quadriplegia				Quadriplegia	GMFCS level IV					1		Yes				Yes	Yes	10	10	73	73	17	44		No	no and age <6		Yes	2			Yes
620	2017-08-29	36	Male	35.9	41.2	Finished floor	4	5	Piped water		1800	32	No	No	36	Quadriplegia	Quadriplegia				Quadriplegia	GMFCS level II					#NULL!	No	Yes				Yes	Yes	13	13	85	85	16	42		No	no and age <6	Primary	Yes	3			Yes
621	2017-08-29	4	Male	34.4	35	Finished floor	4	#NULL!	Well water		3300	37	Yes	No	3	Quadriplegia	Quadriplegia				Quadriplegia	GMFCS level V					#NULL!		Yes				Yes	Not yet	5.6	5.6	60	60	13.5	41		No	no and age <6		Yes	4	No	No	Yes
622	2017-08-29	11	Female	25.7	30.2	Finished floor	6	3	Well water		3300	39	No	No	10	Right hemiplegia/monoplegia	Right hemiplegia				Monoplegia/hemiplegia	GMFCS level III					1	No	No	other	Convulsions	Convulsions	Yes	Not yet	10	10	73	73	15	45.5			no and age <6		Yes	12			Yes
623	2017-08-30	21	Female	27.4	31.6	Finished floor	2	1	Well water		2000	34		Don't know	21	Quadriplegia	Quadriplegia				Quadriplegia	GMFCS level II					1		Yes				Yes	Not yet	9	9	80	80	18	46		No	no and age <6		Yes	31			Yes
624	2017-08-30	36	Female	36.2	37.2	Finished floor	4	2	Piped water		820	27	No	Yes	36	Right hemiplegia/monoplegia	Right hemiplegia				Monoplegia/hemiplegia	GMFCS level I					#NULL!		Yes				Yes	Yes	13	13	90	90	20	49		No	no and age <6		Yes	3			Yes
625	2017-08-30	23	Male	40.2	43.1	Finished floor	4	2	Piped water		2800	39	Don't know	No	16	Quadriplegia	Quadriplegia				Quadriplegia	GMFCS level I					1		Yes				Yes		#NULL!	#NULL!	#NULL!	#NULL!	#NULL!	#NULL!			no and age <6			#NULL!
626	2017-08-30	103	Male	29.9	32.6	Finished floor	4	2	Other sources (ponds/river/stream/lake)		1850	34	Yes	No	16	Quadriplegia	Quadriplegia				Quadriplegia	GMFCS level III			MACS level III		1		Yes				Yes	Yes	18	18	115	115	20	51		No	no BUT >6		Yes	14			Yes
627	2017-08-30	19	Male	18.3	21.8	Finished floor	6	3	Piped water		3000	40	Yes	No	6	Quadriplegia	Quadriplegia				Quadriplegia	GMFCS level III					1		Yes				Yes	Yes	9	9	81	81	17	49		No	no and age <6		Yes	6			Yes
628	2017-08-30	5	Male	36.4	35.8	Finished floor	6	3	Well water		2800	41	No	No	5	Quadriplegia	Quadriplegia				Quadriplegia	GMFCS level IV					#NULL!		Yes				Yes	Not yet	5.5	5.5	62	62	13.5	43		Age less than 6	no and age <6		Yes	5			Yes
629	2017-08-30	17	Female	35.2	40.9	Finished floor	3	1	Piped water		1100	28	No	Yes	17	Quadriplegia	Quadriplegia				Quadriplegia	GMFCS level III					1		Yes				Yes	Yes	8	8	75	75	17	43		No	no and age <6		Yes	17			Yes
630	2017-08-30	10	Female	25.8	27.4	Finished floor	5	2	Piped water		3700	40	No	No	9	Quadriplegia	Quadriplegia				Quadriplegia	GMFCS level III					#NULL!	No	Yes				Yes	Yes	11.4	11.4	74	74	21	44		No	no and age <6		Yes	10			Yes
631	2017-08-30	43	Male	26.9	26	Finished floor	10	5	Well water		1800	34	Yes	No	16	Quadriplegia	Quadriplegia				Quadriplegia	GMFCS level III					1		Yes				Yes	Yes	10.5	10.5	85	85	17	49		No	no and age <6		Yes	1			Yes
632	2017-08-30	9	Female	30.6	32.8	Finished floor	7	4	Piped water		3100	39	No	No	9	Left hemiplegia/monoplegia	Left hemiplegia				Monoplegia/hemiplegia	GMFCS level III					#NULL!		Yes				Yes	Not yet	7.7	7.7	69	69	17	44		No	no and age <6		Yes	9			Yes
633	2017-08-31	14	Male	32	39.5	Finished floor	6	4	Piped water		2600	36	No	No	13	Left hemiplegia/monoplegia	Left hemiplegia				Monoplegia/hemiplegia	GMFCS level I		Bilateral good grabbing			#NULL!	No	Yes				Yes	Yes	10	10	79	79	14	48		No	no and age <6		No	#NULL!
634	2017-08-31	26	Female	23.7	28	Finished floor	5	3	Piped water		3500	42	No	No	26	Left hemiplegia/monoplegia	Left hemiplegia				Monoplegia/hemiplegia	GMFCS level I		Bilateral good grabbing			#NULL!	No	Yes				Yes		13	13	91	91	16	51		No	no and age <6		No	26
635	2017-08-31	20	Female	32.2	31.9	Finished floor	6	1	Well water		2700	38	No	No	17	Quadriplegia	quadriplegia				Quadriplegia	GMFCS level III		right hand grabs weaker than left hand			1	No	Yes				Yes		8	8	82	82	15	44		No	no and age <6		Yes	17			Yes
636	2017-08-31	28	Male	27.8	29	Rough wood/bamboo	4	1	Other sources (ponds/river/stream/lake)		3500	39	No	No	27	Right hemiplegia/monoplegia	Right hemiplegia				Monoplegia/hemiplegia	GMFCS level I					#NULL!	No	Yes				Yes		10	10	86	86	15	45		No	no and age <6		Yes	27			Yes
637	2017-08-31	11	Female	26.8	35.1	Rough wood/bamboo	6	3	Piped water		3200	38	No	No	11	Quadriplegia	Quadriplegia				Quadriplegia	GMFCS level IV					1	No	Yes				Yes	Yes	8.5	8.5	80	80	14	45		No	no and age <6		No	#NULL!
638	2017-08-31	19	Female	31.8	32.5	Finished floor	4	4	Well water		2400	38	No	No	10	Left hemiplegia/monoplegia	Left hemiplegia				Monoplegia/hemiplegia	GMFCS level IV					#NULL!	No	No	other	low weight	illness	Yes	Yes	7	7	70	70	14	42		No	no and age <6		No	#NULL!
639	2017-08-31	16	Male	24.7	29.6	Finished floor	4	3	Piped water		3400	39	No	No	16		Athetosis	Mainly athetosis			Athetosis			Bilateral good grabbing			1	No	No	other	Fever	illness	Yes		9.5	9.5	78	78	16	48		No	no and age <6		No	#NULL!
640	2017-08-31	12	Male	25.9	35.7	Finished floor	3	2	Piped water		2900	36	No	No	11	Quadriplegia	quadriplegia				Quadriplegia	GMFCS level IV					1	No	Yes				Yes	Yes	8.7	8.7	74	74	16	45		No	no and age <6		No	#NULL!
641	2017-08-31	9	Male	32	32.2	Finished floor	4	3	Piped water		2400	33	No	No	8	Left hemiplegia/monoplegia	Left hemiplegia				Monoplegia/hemiplegia	GMFCS level III		right hand grabs better than left hand			1	No	Yes	transport problem			Yes		9	9	#NULL!	#NULL!	16	45		No	no and age <6		No	#NULL!
642	2017-09-01	33	Male	26.7	27.4	Finished floor	5	1	Well water		3500	41	No	No	32	Quadriplegia	Quadriplegia				Quadriplegia	GMFCS level III					1	Yes	Yes				Yes	Yes	10	10	93	93	15	46		No	no and age <6		Yes	32			Yes
643	2017-09-01	4	Female	25.1	27.9	Finished floor	4	2	Well water		2800	39	No	No	4	Quadriplegia	Quadriplegia				Quadriplegia	GMFCS level V					#NULL!	No	Yes				Yes	Not yet	5.5	5.5	56	56	12.5	40		No	no and age <6		Yes	4			Yes
644	2017-09-01	16	Female	23.1	27.5	Finished floor	5	2	Well water		2700	37	No	No	13	Quadriplegia	Quadriplegia				Quadriplegia	GMFCS level IV					1	No	Yes				Yes	Yes	10	10	77	77	14	46		No	no and age <6		Yes	12			Yes
645	2017-09-01	13	Male	35.2	44.2	Finished floor	5	5	Piped water		2900	35	Yes	Yes	12	Quadriplegia	Quadriplegia				Quadriplegia	GMFCS level IV					1	Yes	Yes				Yes	Yes	10.5	10.5	81	81	14.5	42		No	no and age <6		Yes	12			Yes
646	2017-09-01	13	Male	23.1	27.3	Finished floor	3	1	Piped water		3300	38	No	No	12	Left hemiplegia/monoplegia	Left hemiplegia				Monoplegia/hemiplegia	GMFCS level III					1		No	other	vaccine is not available at local	No access at local centre/No transport	Yes	Yes	8.5	8.5	75	75	#NULL!	43.5		No	no and age <6		Yes	12	No	No	Yes
647	2017-09-05	44	Female	23.6	26.5	Finished floor	6	2	Piped water		2700	39	No	No	45	Right hemiplegia/monoplegia	Right hemiplegia				Monoplegia/hemiplegia	GMFCS level I			MACS level II	Left hand level I, right hand level II	#NULL!		Yes				Yes	Yes	16	16	94	94	20	50		No	no and age <6		Yes	48	No	No	Yes
648	2017-09-05	5	Male	33.1	34.9	Finished floor	6	3	Well water		3400	40	Don't know	No	6	Quadriplegia	Quadriplegia				Quadriplegia	GMFCS level V		bilateral weak grabbing			1		Yes				Yes	Not yet	7	7	63	63	17	40		No	no and age <6		Yes	6	No	No	Yes
649	2017-09-05	8	Male	25.7	27.3	Finished floor	6	3	Piped water		2600	37	Yes	Yes	9	Quadriplegia	Quadriplegia				Quadriplegia	GMFCS level IV					1		No	other	No vaccination	no vaccination	No	Not yet	6	6	63	63	18	43		No	no and age <6		Yes	9			Yes
650	2017-09-05	9	Female	27.5	29.1	Finished floor	4	1	Piped water		2500	37	No	No	9	Quadriplegia	Quadriplegia				Quadriplegia	GMFCS level V					1		No	other	illness	illness	Yes	Not yet	7	7	65	65	16	46		No	no and age <6		Yes	9			Yes
651	2017-09-05	57	Male	35.2	36.2	Finished floor	4	1	Well water		3000	38	Don't know	No	57	Quadriplegia	Right hemiplegia				Quadriplegia						1		Yes				Yes	Yes	15	15	103	103	18	50		No	no and age <6		Yes	4.5			Yes
652	2017-09-06	53	Male	29	32.2	Finished floor	4	#NULL!	Piped water		2000	37	No	Yes	53	Quadriplegia	quadriplegia				Quadriplegia	GMFCS level I			MACS level II		1	Yes	Yes				Yes		13	13	#NULL!	#NULL!	16	48		No	no and age <6		Yes	51	No	No	Yes
653	2017-09-06	9	Female	29.7	28.5	Finished floor	5	3	Piped water		3100	40	No	No	9	Quadriplegia	quadriplegia				Quadriplegia	GMFCS level V		Bilateral good grabbing			1	No	Yes				Yes	Not yet	10	10	70	70	16	44		No	no and age <6		No	#NULL!	No	No	No
654	2017-09-06	8	Male	25.6	26.9	Finished floor	5	2	Piped water		2700	38	No	No	9	Quadriplegia	quadriplegia				Quadriplegia	GMFCS level IV		Bilateral good grabbing			1	No	Yes				Yes		9.2	9.2	70	70	16	46		No	no and age <6		Yes	#NULL!	Yes	No	No
655	2017-09-06	7	Female	27.7	34.4	Finished floor	6	3	Piped water		2800	39	No	No	7	Quadriplegia	quadriplegia				Quadriplegia	GMFCS level V					1	No	No	other	fever	illness	Yes		9	9	70	70	16	45		No	no and age <6		No	#NULL!
656	2017-09-06	28	Female	#NULL!	#NULL!	Finished floor	5	3	Well water		3000	40	Yes	Yes	28	Quadriplegia	quadriplegia				Quadriplegia	GMFCS level IV		bilateral weak grabbing			1	No	No	Not aware					10.5	10.5	94	94	15	46		No	no and age <6		No	#NULL!
657	2017-09-06	8	Male	39.8	28	Finished floor	4	2	Other sources (ponds/river/stream/lake)		3100	40	No	No	9	Quadriplegia	quadriplegia				Quadriplegia	GMFCS level V		bilateral weak grabbing			1	No	Yes				Yes		8.5	8.5	68	68	15	42		No	no and age <6		No	#NULL!
658	2017-09-06	8	Male	29.8	30.1	Rough wood/bamboo	5	2	Well water		3200	39	No	Yes	9	Quadriplegia	quadriplegia				Quadriplegia	GMFCS level V					1	No	Yes				Yes		6	6	70	70	14	44		No	no and age <6		No	#NULL!
659	2017-09-07	25	Female	26	30.8	Finished floor	6	3	Piped water		3000	41	No	No	7	Quadriplegia	Left hemiplegia				Quadriplegia	GMFCS level V					1	Yes	Yes				Yes	Yes	10	10	76	76	14	#NULL!		No	no and age <6		Yes	12			Yes
660	2017-09-07	23	Male	35.3	36.4	Finished floor	6	3	Piped water		2000	35	No	No	24	Quadriplegia	Left hemiplegia				Quadriplegia	GMFCS level I					#NULL!		Yes				Yes	Yes	13.5	13.5	86	86	#NULL!	45		No	no and age <6		Yes	24			Yes
661	2017-09-07	35	Female	28	29.1	Finished floor	5	2	Piped water		1100	28	Yes	Yes	26	Quadriplegia	Quadriplegia				Quadriplegia	GMFCS level III					1	No	No	other	illness	illness	Yes	Not yet	11	11	93	93	14	46		No	no and age <6		Yes	26			Yes
662	2017-09-07	8	Male	30.2	34.3	Finished floor	4	5	Piped water		2300	39	No	No	9	Quadriplegia	Quadriplegia				Quadriplegia	GMFCS level IV					1	No	No	other	illness	illness	Yes	Not yet	6	6	#NULL!	#NULL!	#NULL!	41		No	no and age <6		Yes	8			Yes
663	2017-09-07	14	Male	18.4	27	Finished floor	3	2	Well water		3200	39	No	No	14	Quadriplegia	Quadriplegia				Quadriplegia	GMFCS level IV					#NULL!	No	Yes				Yes	Yes	9.2	9.2	89	89	15	46		No	no and age <6		Yes	12			Yes
664	2017-09-07	3	Female	27	26.6	Finished floor	3	2	Piped water		3600	39	No	No	4	Quadriplegia	Quadriplegia				Quadriplegia	GMFCS level V					1		Yes				Yes	Not yet	5.1	5.1	69	69	13	42			no and age <6			#NULL!
665	2017-09-07	18	Male	35.8	39.7	Finished floor	5	3	Piped water		3200	34	No	No	6	Quadriplegia	Quadriplegia				Quadriplegia	GMFCS level V					1	Yes	No	other	illness	illness	Yes	Not yet	11	11	87	87	14.5	49		No	no and age <6		Yes	6	No	No	Yes
666	2017-09-07	55	Male	31.1	34.5	Finished floor	3	2	Piped water		3100	36	No	No	56	Quadriplegia	Quadriplegia				Quadriplegia	GMFCS level III					1	No	No				Yes	Not yet	13	13	97	97	15	49		No	no and age <6		Yes	56			Yes
667	2017-09-08	9	Male	32.6	32.8	Rough wood/bamboo	6	3	Other sources (ponds/river/stream/lake)		2300	39	Yes	Yes	9	Quadriplegia	Quadriplegia				Quadriplegia	GMFCS level V					1		Yes				Yes	Yes	8	8	68	68	18	43		No	no and age <6		Yes	9			Yes
668	2017-09-11	12	Male	36	37.7	Finished floor	5	2	Piped water		1600	31	No	Yes	7	Quadriplegia	quadriplegia				Quadriplegia	GMFCS level V					1		Yes				Yes	Yes	7	7	70	70	13	44		No	no and age <6		Yes	12			Yes
669	2017-09-11	20	Female	38.2	42.1	Finished floor	4	3	Piped water		3500	40	No	No	20	Quadriplegia	quadriplegia				Quadriplegia	GMFCS level IV					1		No				Yes	Not yet	10.5	10.5	70	70	#NULL!	45		Yes	no and age <6		Yes	12			Yes
670	2017-09-11	36	Male	28.2	32.2	Finished floor	5	3	Well water		1300	28	Yes	Yes	36	Quadriplegia					Quadriplegia	GMFCS level II					#NULL!	No	Yes				Yes	Yes	10.5	10.5	84	84	#NULL!	46		No	no and age <6		Yes	3			Yes
671	2017-09-11	36	Female	32.8	33.4	Finished floor	5	3	Piped water		2800	39	No	No	36	Right hemiplegia/monoplegia					Monoplegia/hemiplegia	GMFCS level I					1	No	No	transport problem			Yes	Not yet	12	12	91	91	13	45		No	no and age <6		Yes	3			Yes
672	2017-09-11	9	Male	33.2	30.1	Finished floor	5	3	Piped water		2200	39	No	No	6	Quadriplegia					Quadriplegia	GMFCS level II					1	No	No	other	no vaccination	no vaccination	Yes	Not yet	10	10	82	82	14	43		No	no and age <6		Yes	1			Yes
673	2017-09-11	#NULL!	Female	30.2	39.5	Finished floor	4	4	Piped water		3000	39.5	No	No	16	Left hemiplegia/monoplegia					Monoplegia/hemiplegia	GMFCS level II					1	No	Yes				Yes	Don't know	12	12	76	76	14.5	44.5		No	no and age <6		Yes	1			Yes
674	2017-09-11	8	Male	32.5	31.1	Finished floor	3	1	Piped water		3000	36	Yes	No	8	Quadriplegia					Quadriplegia	GMFCS level V					1	No	Yes				Yes	Not yet	7.5	7.5	87	87	#NULL!	38.5		No	no and age <6		Yes	8			Yes
675	2017-09-11	9	Male	28.3	33.7	Rough wood/bamboo	6	1	Well water		2600	37	No	No	10	Quadriplegia					Quadriplegia	GMFCS level V					1		Yes				Yes	Not yet	7.5	7.5	99	99	14	44		No	no and age <6		Yes	9			Yes
676	2017-09-12	50	Male	33.1	35.5	Finished floor	4	2	Piped water		2400	40	Yes	Yes	12		Athetosis	Mainly athetosis			Athetosis				MACS level II		1	No	Yes				Yes		15	15	105	105	16	49		No	no and age <6		Yes	12	No	No	Yes
677	2017-09-11	12	Male	28.8	30.6	Finished floor	4	2	Well water		3100	39	No	No	12	Quadriplegia	quadriplegia				Quadriplegia	GMFCS level IV					1	No	Yes				Yes	Yes	10	10	63	63	15	47		No	no and age <6		Yes	12			Yes
678	2017-09-11	78	Female	25	27.8	Finished floor	3	2	Piped water		3500	38	No	No	12	Right hemiplegia/monoplegia	right hemiplegia		Right hemiplegia/monoplegia		Monoplegia/hemiplegia	GMFCS level IV	GMFCS level I		MACS level I		#NULL!		Yes				Yes	Yes	25	25	125	125	16	48		Yes	Primary	Primary	Yes	12	Yes	No	Yes
679	2017-09-14	60	Male	41.8	47.1	Finished floor	4	2	Piped water		3200	39	No	No	36	Quadriplegia	quadriplegia				Quadriplegia	GMFCS level I			MACS level I		#NULL!	No	Yes				Yes	Yes	18	18	130	130	16	50		No	no and age <6		Yes	36	Yes	No	Yes
680	2017-09-12	11	Male	27.7	28.8	Finished floor	4	3	Piped water		1200	29	Yes	No	11	Quadriplegia	quadriplegia				Quadriplegia	GMFCS level V		bilateral weak grabbing			1	Yes	No				No		6	6	66	66	14	43		No	no and age <6		No	#NULL!
681	2017-09-12	27	Male	24.4	26.1	Finished floor	3	2	Piped water		4200	41	No	No	26	Right hemiplegia/monoplegia	right hemiplegia				Monoplegia/hemiplegia	GMFCS level IV			MACS level II		#NULL!	No	Yes				Yes		13	13	94	94	15	53		No	no and age <6		No	#NULL!
682	2017-09-14	8	Female	45.8	47.8	Finished floor	5	3	Well water		1800	33	No	No	12	Quadriplegia	quadriplegia				Quadriplegia	GMFCS level I			MACS level II		1	No	Yes				Yes	Yes	23	23	120	120	15	45		No	no and age <6		Yes	12	Yes	No	Yes
683	2017-09-13	10	Female	25.6	27.7	Finished floor	5	1	Piped water		2800	40	No	No	22	Quadriplegia	Quadriplegia				Quadriplegia	GMFCS level V					1		Yes				Yes	Yes	6.5	6.5	68	68	17	40		No	no and age <6		Yes	10			Yes
684	2017-09-13	65	Male	24.6	27.4	Finished floor	4	1	Piped water		3300	38	No	No	65	Left hemiplegia/monoplegia	Left hemiplegia				Monoplegia/hemiplegia	GMFCS level I	GMFCS level I		MACS level II		1		Yes				Yes	Yes	22	22	112	112	20	52		No	no and age <6		Yes	5			Yes
685	2017-09-13	11	Male	29.6	36.1	Finished floor	6	3	Piped water		4000	39	No	No	11	Quadriplegia	Quadriplegia				Quadriplegia	GMFCS level III					#NULL!		Yes				Yes	Yes	9	9	69	69	17	46		No	no and age <6		Yes	10			Yes
686	2017-09-13	9	Male	20.1	24.1	Finished floor	5	2	Piped water		2100	34	No	No	9	Quadriplegia	Quadriplegia				Quadriplegia	GMFCS level IV					1		No	other	illness	illness	Yes	Not yet	7.5	7.5	66	66	16	41		No	no and age <6		Yes	9			Yes
687	2017-09-13	6	Male	26.5	30.3	Finished floor	5	2	Well water		1100	29	Yes	Yes	6	Quadriplegia	Quadriplegia				Quadriplegia	GMFCS level V					1		No	other	illness	illness	Yes	Not yet	6.3	6.3	58	58	16	38		No	no and age <6		Yes	6			Yes
688	2017-09-13	11	Female	40.2	42.2	Finished floor	3	2	Piped water		2000	33	No	Yes	11	Quadriplegia	Quadriplegia				Quadriplegia	GMFCS level IV					#NULL!		No	other	illness	illness	Yes	Not yet	7.5	7.5	70	70	16	44		No	no and age <6		Yes	11			Yes
689	2017-09-13	48	Male	48.2	49.2	Finished floor	4	3	Well water		3300	40	Yes	No	48	Left hemiplegia/monoplegia	Left hemiplegia				Monoplegia/hemiplegia	GMFCS level I			MACS level II		#NULL!		Yes				Yes	Yes	12.5	12.5	95	95	16	50		No	no and age <6		Yes	4			Yes
690	2017-09-12	65	Male	25	30.7	Finished floor	4	2	Piped water		4000	40	No	No	64	Quadriplegia	quadriplegia				Quadriplegia	GMFCS level III			MACS level II		1	No	Yes				Yes		15.5	15.5	100	100	15	54		No	no and age <6		Yes	60			Yes
691	2017-09-11	5	Male	40	40.8	Finished floor	5	2	Piped water		2200	34	No	No	5	Quadriplegia	quadriplegia				Quadriplegia	GMFCS level V					1	No	Yes				Yes	Not yet	6	6	67	67	13	41		No	no and age <6		Yes	4			Yes
692	2017-09-14	59	Male	29	31.9	Finished floor	5	1	Well water		2900	40	No	No	24	Right hemiplegia/monoplegia	Right hemiplegia				Monoplegia/hemiplegia	GMFCS level III			MACS level III	right hand is weaker than left hand	1	No	Yes				Yes		14.5	14.5	103	103	17	50		No	no and age <6		Yes	24	No	No	Yes
693	2017-09-18	5	Male	22.7	26.8	Finished floor	5	3	Well water		2700	36	No	No	5	Quadriplegia	Quadriplegia				Quadriplegia	GMFCS level V					#NULL!	No	Yes				Yes	Yes	7	7	64	64	18	43		No	no and age <6		Yes	5			Yes
694	2017-09-18	20	Female	35.2	35.8	Finished floor	4	1	Piped water		2600	36	Yes	Yes	1	Right hemiplegia/monoplegia	Right hemiplegia				Monoplegia/hemiplegia	GMFCS level II					1		Yes				Yes	Yes	9.5	9.5	76	76	19	45		No	no and age <6		Yes	2	Yes		Yes
695	2017-09-18	9	Female	28.1	30.7	Finished floor	5	3			3300	38	No	No	6	Quadriplegia	Quadriplegia (R)> (L)				Quadriplegia	GMFCS level IV					1	Unknown	Yes				Yes	Not yet	9	9	66	66	19	41		No	no and age <6		Yes	6			Yes
696	2017-09-19	20	Female	21.3	25.1	Finished floor	3	2	Piped water		3400	40	No	No	32	Quadriplegia	quadriplegia				Quadriplegia	GMFCS level III					1	No	No	other	seizure	Convulsions	Yes	Not yet	9.5	9.5	97	97	15	47		No	no and age <6		Yes	12			Yes
697	2017-09-19	61	Female	26.8	36.1	Finished floor	5	3	Piped water		1200	31	Yes	Yes	59	Right hemiplegia/monoplegia	Right hemiplegia				Monoplegia/hemiplegia	GMFCS level I			MACS level I		1	Yes	Yes				Yes	Yes	18	18	105	105	17	46		No	no and age <6		Yes	60	No	No	Yes
698	2017-09-19	61	Female	25	42	Finished floor	5	3	Piped water		1200	31	Yes	Yes	61	Quadriplegia	Quadriplegia				Quadriplegia	GMFCS level II					#NULL!		Yes				Yes	Yes	13	13	91	91	15	49		No	no and age <6		Yes	#NULL!	Yes	Yes	Yes
699	2017-09-19	13	Male	22.5	28.3	Finished floor	4	3	Piped water		2300	38	Yes	Yes	13	Quadriplegia	Quadriplegia				Quadriplegia	GMFCS level IV					1	No	Yes				Yes	Yes	#NULL!	#NULL!	77	77	#NULL!	#NULL!		No	no and age <6		Yes	12	No	No	Yes
700	2017-09-19	76	Female	25.5	27.5	Finished floor	5	2	Well water		2800	35	Yes		50	Quadriplegia	Quadriplegia				Quadriplegia	GMFCS level II			MACS level II		1	No	Yes				Yes	Yes	15	15	108	108	14	48.5		No	no BUT >6		Yes	48			Yes
701	2017-09-19	36	Male	30.3	30.8	Finished floor	6	3	Other sources (ponds/river/stream/lake)		2700	38	No	No	36	Right hemiplegia/monoplegia	Right hemiplegia				Monoplegia/hemiplegia	GMFCS level I					#NULL!	No	Yes				Yes	Yes	20	20	100	100	#NULL!	48		No	no and age <6		Yes	24			Yes
702	2017-09-20	22	Male	25.5	31.5	Finished floor	5	2	Well water		3400	38	No	No	22	Quadriplegia	Quadriplegia				Quadriplegia	GMFCS level I					1		Yes				Yes	Yes	10	10	82	82	17	46		No	no and age <6		Yes	2			Yes
703	2017-09-20	42	Male	20.8	#NULL!	Finished floor	4	2	Piped water		3200	42	No	No	30	Quadriplegia	Quadriplegia - Athetosis				Quadriplegia	GMFCS level I					1		Yes				Yes	Yes	13.5	13.5	93	93	17	51		No	no and age <6		Yes	3.5			Yes
704	2017-09-20	39	Female	24.9	29.4	Finished floor	5	3	Well water		2500	39	No	No	6	Quadriplegia	Quadriplegia				Quadriplegia	GMFCS level III					1		Yes				Yes	Yes	13	13	93	93	18	46		No	no and age <6		Yes	1			Yes
705	2017-09-21	11	Female	29.7	36.2	Finished floor	4	#NULL!	Piped water		2700	41	No	No	11	Quadriplegia	Quadriplegia				Quadriplegia	GMFCS level IV					#NULL!		Yes				Yes	Yes	6.6	6.6	65	65	16	43		No	no and age <6		Yes	11			Yes
706	2017-09-22	43	Female	30	31.2	Finished floor	5	2	Piped water		3300	37	No	No	#NULL!	Right hemiplegia/monoplegia	Right hemiplegia				Monoplegia/hemiplegia	GMFCS level I			MACS level II		#NULL!	No	Yes				Yes	Yes	12	12	91	91	15.5	46.5		No	no and age <6		Yes	36			Yes
707	2017-09-22	30	Female	35.2	45.4	Finished floor	5	#NULL!	Well water		2200	37	No	No	18	Quadriplegia	Quadriplegia				Quadriplegia	GMFCS level II					1		Yes				Yes	Yes	10.2	10.2	90	90	14	47		No	no and age <6		Yes	12			Yes
708	2017-09-22	17	Female	24.8	25.2	Finished floor	3	2	Piped water		2900	40	No	No	17	Left hemiplegia/monoplegia	Left hemiplegia				Monoplegia/hemiplegia	GMFCS level II					#NULL!	No	Yes				Yes	Yes	8.5	8.5	78	78	14	41		No	no and age <6		Yes	12	No	No	Yes
709	2017-09-22	28	Male	23.3	26.8	Finished floor	7	2	Piped water		2700	37	No	No	5	Quadriplegia	Quadriplegia				Quadriplegia	GMFCS level II					1		No				Yes	Yes	8.5	8.5	80	80	13.5	39		No	no and age <6		Yes	12	Yes	No	Yes
710	2017-09-22	47	Male	36.3	43.9	Finished floor	4	3	Piped water		3800	40	Yes	Yes	31	Quadriplegia	Quadriplegia - Athetosis				Quadriplegia	GMFCS level II					1		Yes				Yes	Yes	12	12	97	97	14.5	48		No	no and age <6		Yes	12	No	No	Yes
711	2017-09-22	31	Male	26.1	29.8	Finished floor	6	3	Piped water		2200	36	No	No	30	Quadriplegia	quadriplegia				Quadriplegia	GMFCS level III					1	No	Yes				Yes	Yes	9	9	80	80	14	47		No	no and age <6		Yes	30			Yes
712	2017-09-22	27	Male	22.7	26.5	Finished floor	5	3	Piped water		3200	39	No	No	26	Quadriplegia	Quadriplegia				Quadriplegia	GMFCS level IV					#NULL!	No	Yes				Yes	Yes	10	10	78	78	14	47.5		No	no and age <6		Yes	12	No	No	Yes
713	2017-09-22	7	Male	23.4	26.5	Finished floor	5	2	Piped water		2600	39	No	No	7	Quadriplegia	Quadriplegia				Quadriplegia	GMFCS level V					1	No	No				Yes		7	7	62	62	#NULL!	41			no and age <6			#NULL!
714	2017-09-25	21	Male	34.4	29.7	Finished floor	4	2	Piped water		3000	40	No	No	12	Left hemiplegia/monoplegia	Quadriplegia				Monoplegia/hemiplegia	GMFCS level I					1		Yes				Yes	Yes	9	9	77	77	16	46		No	no and age <6		Yes	1	Yes		Yes
715	2017-09-26	9	Male	28.9	30.6	Finished floor	3	1	Piped water		2200	36	No	No	9	Quadriplegia	Quadriplegia				Quadriplegia	GMFCS level V					1	No	Yes				Yes	Yes	9	9	68	68	16	42.5		No	no and age <6		Yes	9	No	No	Yes
716	2017-09-26	6	Female	29	35.1	Finished floor	4	2	Piped water		3800	39	Yes	No	1	Quadriplegia	Quadriplegia				Quadriplegia	GMFCS level V					1	No	No	other	illness	illness	Yes	Not yet	7	7	67	67	14	42		No	no and age <6		Yes	5			Yes
717	2017-09-26	51	Male	24.9	30.9	Finished floor	4	2	Piped water		3800	40	Yes	No	12	Quadriplegia	Quadriplegia				Quadriplegia	GMFCS level IV					1	No	No	other	health centre refused to give vaccination because baby was ill	illness	Yes	Not yet	20	20	104	104	19	50		No	no and age <6		Yes	12			Yes
718	2017-08-27	80	Male	22	28.9	Finished floor	6	3	Piped water		2300	36	Yes	Yes	30	Left hemiplegia/monoplegia					Monoplegia/hemiplegia	GMFCS level I			MACS level II		1	No	Yes				Yes		36	36	126	126	25	47.5		Yes	Primary	Primary	Yes	3			Yes
719	2017-09-27	34	Male	33.3	33.3	Finished floor	7	3	Well water		3800	40	No	No	17	Quadriplegia					Quadriplegia	GMFCS level III					1	No	Yes				Yes		9	9	82	82	14	46		No	no and age <6		Yes	#NULL!			No
720	2017-09-27	24	Male	30.4	33.7	Rough wood/bamboo	6	5	Piped water		2700	36	Yes	Yes	26	Quadriplegia					Quadriplegia	GMFCS level II					1	No	No	other	??	??	Yes		12	12	85	85	16	52		Age less than 6	no and age <6		Yes	22			Yes
721	2017-09-27	23	Male	31	26.8	Rough wood/bamboo	6	1	Other sources (ponds/river/stream/lake)		1800	32	Yes	Yes	25	Quadriplegia					Quadriplegia	GMFCS level V					1	No	No				Yes		10	10	84	84	13	49.5		Age less than 6	no and age <6		No	#NULL!
722	2017-09-27	6	Male	37.6	37.6	Rough wood/bamboo	5	3	Other sources (ponds/river/stream/lake)		3500	40	No	Yes	6	Quadriplegia					Quadriplegia	GMFCS level V					1	Yes	No				No		5	5	72	72	14	42		No	no and age <6		No	#NULL!
723	2017-09-27	8	Male	32.8	40.3	Finished floor	5	3	Piped water		2700	35	No	No	7	Quadriplegia	Quadriplegia				Quadriplegia	GMFCS level V					1		Yes				Yes	Not yet	8	8	61	61	19	46		No	no and age <6		Yes	7			Yes
724	2017-09-28	14	Male	26.7	34.2	Finished floor	6	2	Well water		1600	29	Yes	Yes	14	Quadriplegia	Quadriplegia				Quadriplegia	GMFCS level IV					1		Yes				Yes	Yes	7.5	7.5	69	69	17	47		No	no and age <6		Yes	14			Yes
725	2017-09-28	12	Male	25	25	Finished floor	4	2	Well water		3200	38	Yes	Yes	12	Quadriplegia	Quadriplegia				Quadriplegia	GMFCS level II					#NULL!		Yes				Yes	Yes	10	10	73	73	18	48		No	no and age <6		Yes	12			Yes
726	2017-09-28	24	Male	31.3	28.2	Finished floor	3	1	Piped water		2600	35	No	No	6	Quadriplegia	Quadriplegia - Athetosis				Quadriplegia	GMFCS level III			MACS level III		1		No	other	illness	illness	Yes	Yes	13	13	98	98	17.5	50		No	no and age <6		Yes	6	Yes		Yes
727	2017-09-28	35	Female	41.4	40.6	Finished floor	4	2	Piped water		3000	39	No	No	34	Right hemiplegia/monoplegia					Monoplegia/hemiplegia	GMFCS level I			MACS level II		#NULL!	No	Yes				Yes		#NULL!	#NULL!	96	96	21	50		No	no and age <6		No	#NULL!
728	2017-10-02	7	Male	26.1	23.5	Finished floor	3	2	Well water		2900	39	No	No	7	Quadriplegia	Quadriplegia				Quadriplegia	GMFCS level V					1	No	Yes				Yes	Not yet	5	5	62	62	#NULL!	#NULL!		No	no and age <6		Yes	7			Yes
729	2017-10-02	15	Male	32.2	32.7	Finished floor	5	3	Piped water		3800	39	Yes	No	15	Quadriplegia	Quadriplegia				Quadriplegia	GMFCS level IV					1	No	Yes				Yes	Yes	10	10	75	75	14	47		No	no and age <6		Yes	15			Yes
730	2017-10-03	15	Male	20.3	27.1	Finished floor	3	4	Piped water		2800	36	No	No	4	Quadriplegia	Quadriplegia - Athetosis				Quadriplegia	GMFCS level IV					1		Yes				Yes	Yes	10	10	74	74	18	48		No	no and age <6		Yes	4			Yes
731	2017-10-03	28	Female	25.1	30.7	Finished floor	4	1	Other sources (ponds/river/stream/lake)	rain water	3100	40	No	No	15	Quadriplegia	Quadriplegia				Quadriplegia	GMFCS level IV					1		Yes				Yes	Yes	9	9	82	82	17	91		No	no and age <6		Yes	8	No	No	Yes
732	2017-10-03	37	Male	27.1	30	Finished floor	5	2	Well water		4000	38	No	No	37		Athetosis	Mainly athetosis			Athetosis	GMFCS level I					1		No	other	mother forgets immunization date	mother forgets immunization date	Yes	Yes	17	17	92	92	20	51		No	no and age <6		Yes	36	No	No	Yes
733	2017-10-04	22	Female	34.8	#NULL!	Finished floor	6	1	Well water		3200	39	No	No	23	Diplegia					Diplegia	GMFCS level II					1	No	Yes				Yes		10	10	85	85	15	46		No	no and age <6		No	#NULL!
734	2017-10-04	66	Male	22.9	25	Rough wood/bamboo	4	3	Well water		3000	41	No	No	6	Quadriplegia					Quadriplegia	GMFCS level IV			MACS level IV		1		Yes				Yes		13	13	107	107	15	45		No	no and age <6		Yes	6			Yes
735	2017-10-04	37	Male	24.6	32.7	Finished floor	2	3	Piped water		3100	42	No	No	37			Mainly athetosis			Athetosis				MACS level II		1	No	Yes				Yes		12	12	91	91	16	50		No	no and age <6		No	#NULL!
736	2017-10-05	91	Female	25.2	27.7	Finished floor	4	2	Well water		3400	39	No	No	77			Mainly athetosis			Athetosis	GMFCS level I			MACS level II		1	No	Yes				Yes	Yes	19	19	117	117	15	49.5		Yes	Primary	Primary	Yes	3			Yes
737	2017-10-05	90	Female	25	30.6	Finished floor	3	2	Piped water		2600	38	Yes	Yes	84			Mainly athetosis	Mainly athetosis		Athetosis	GMFCS level I			MACS level II		1	No	Yes				Yes	Yes	21.5	21.5	115	115	19	50.5		Yes	Primary	Primary	Yes	14			Yes
738	2017-10-05	6	Female	25.7	26.4	Finished floor	4	2	Piped water		3000	38	No	No	7	Right hemiplegia/monoplegia					Monoplegia/hemiplegia	GMFCS level IV					1	No	Yes				Yes	Not yet	7.5	7.5	64	64	#NULL!	40		No	no and age <6		Yes	6			Yes
739	2017-10-05	159	Male	28.4	35.5	Finished floor	4	2	Piped water		2800	39	No	No	6	Left hemiplegia/monoplegia			Left hemiplegia/monoplegia		Monoplegia/hemiplegia	GMFCS level I			MACS level III		#NULL!	No							21	21	149	149	18	52		Yes	Secondary	Secondary	Yes	1			Yes
739	2017-10-16	37	Female	28.2	29.5	Finished floor	4	3	Other sources (ponds/river/stream/lake)	rain water	1300	32	No	Yes	35	Diplegia	Diplegia				Diplegia	GMFCS level I					#NULL!		Yes				Yes	Yes	11	11	90	90	18	48		No	no and age <6		Yes	37	Yes	No	Yes
740	2017-10-06	56	Male	33.2	32.2	Finished floor	6	3	Well water		3600	40	No	No	8	Right hemiplegia/monoplegia					Monoplegia/hemiplegia	GMFCS level V			MACS level III		1	No	No				Yes		15	15	107	107	19	52		No	no and age <6		Yes	9			Yes
741	2017-10-06	16	Male	29.1	28.8	Finished floor	3	2	Piped water		2800	40	Yes	Yes	12	Quadriplegia					Quadriplegia	GMFCS level V					1	No	Yes				Yes		9	9	84	84	14	45		No	no and age <6		Yes	12			Yes
742	2017-10-16	14	Female	42.8	45.8	Finished floor	3	1	Piped water		3200	39	No	No	9	Quadriplegia	quadriplegia				Quadriplegia	GMFCS level V					1		Yes				Yes	Not yet	8	8	70	70	17.5	45		no	no and age <6		Yes	9	No	No	Yes
743	2017-10-12	24	Female	23.3	35.2	Finished floor	4	1	Piped water	Well	3000	38	No	No	9	Quadriplegia					Quadriplegia	GMFCS level II					1		Yes				Yes	Yes	10	10	79	79	16.5	46			no and age <6		Yes	9			Yes
744	2017-10-10	44	Male	30.1	33.6	Finished floor	5	1	Piped water	well	1400	30	No	Yes	24	Right hemiplegia/monoplegia					Monoplegia/hemiplegia	GMFCS level II					#NULL!		Yes				Yes	Don't know	#NULL!	#NULL!	78.5	78.5	17	46		No	no and age <6		Yes	2			Yes
745	2017-10-10	24	Female	41	37.1	Finished floor	4	1	Piped water	well	3000	39	No	No	19	Quadriplegia					Quadriplegia	GMFCS level IV		Cannot stand/move			#NULL!		Yes				Yes	Not yet	9.9	9.9	75	75	18	46		No	no and age <6		Yes	19	Yes		Yes
746	2017-10-23	5	Female	26.2	32.6	Finished floor	5	3	Well water		2700	37	Yes	Yes	1	Quadriplegia	quadriplegia				Quadriplegia	GMFCS level V					1		Yes				Yes	Not yet	5.51	5.51	53	53	16	36		No	no and age <6		Yes	1	No	No	Yes
747	2017-10-16	31	Female	31.7	33.7	Finished floor	5	4	Well water		1900	32	No	No	24	Quadriplegia	quadriplegia				Quadriplegia	GMFCS level I					1		Yes				Yes	Yes	14	14	83	83	19	48		No	no and age <6		Yes	24	Yes	No	Yes
748	2017-10-17	#NULL!	Female	24.9	25.3	Finished floor	6	3	Well water		1200	29	Yes	Yes	#NULL!	Quadriplegia	quadriplegia				Quadriplegia	GMFCS level IV					1	No	Yes				Yes		8	8	#NULL!	#NULL!	14	45		No	no and age <6		No	#NULL!
749	2017-10-17	9	Male	32.3	38.2	Finished floor	4	3	Well water		2700	39	Yes	Yes	9	Quadriplegia	quadriplegia				Quadriplegia	GMFCS level IV					1	No	No	other	illness	illness	No		6	6	70	70	#NULL!	37		No	no and age <6		No	#NULL!
750	2017-10-23	53	Female	35.5	34.7	Finished floor	4	1	Well water	rain water	1200	28	Don't know	Yes	12	Quadriplegia	quadriplegia				Quadriplegia	GMFCS level I			MACS level I		1		Yes				Yes	Yes	17.5	17.5	102	102	20	51		No	no and age <6		Yes	12	No	No	Yes
751	2017-10-31	61	Female	30.1	32.2	Finished floor	4	2	Piped water		2700	39	No	No	4	Quadriplegia	quadriplegia				Quadriplegia		GMFCS level V		MACS level III		1		No	other	illness	illness	Yes	Yes	14	14	104	104	19	45		No	no and age <6		Yes	6	Yes	No	Yes
752	2017-10-24	50	Male	25.2	27.2	Earth/sand	4	1	Well water		2700	40	Yes	Yes	24	Quadriplegia	quadriplegia				Quadriplegia	GMFCS level V			MACS level IV		1		Yes				Yes	Yes	14	14	96	96	21	50			no and age <6			24
753	2017-10-24	53	Female	32	32.1	Finished floor	3	3	Piped water		2400	34	Yes	Yes	24	Quadriplegia	quadriplegia				Quadriplegia	GMFCS level IV			MACS level IV		1		No	other	illness	illness	No	Not yet	12	12	96	96	17	45		No	no and age <6		Yes	24	No	No	Yes
754	2017-10-24	33	Male	38.8	38.9	Finished floor	4	1	Well water		2800	39	No	No	12	Quadriplegia	quadriplegia				Quadriplegia	GMFCS level II					#NULL!		Yes				Yes	Yes	10	10	84	84	18	48		No	no and age <6		Yes	12			Yes
755	2017-10-23	7	Male	30	43	Finished floor	6	1	Piped water		3200	38	No	No	9	Quadriplegia	quadriplegia				Quadriplegia	GMFCS level V					#NULL!		Yes				Yes	Not yet	7	7	68	68	18	43		No	no and age <6		Yes	7	Yes	No	Yes
756	2017-08-22	29	Male	25.1	29.2	Finished floor	5	3	Piped water		1800	35	Yes	Yes	14	Quadriplegia	quadriplegia				Quadriplegia	GMFCS level III					1		Yes				Yes	Yes	10.5	10.5	90	90	18	48		No	no and age <6		Yes	14	Yes	No	Yes
757	2017-11-10	10	Male	41.1	40.9	Finished floor	5	2	Piped water		3000	36	Yes		3	Quadriplegia	quadriplegia				Quadriplegia	GMFCS level V					#NULL!		Yes				Yes		8.5	8.5	68	68	17	39		No	no and age <6		Yes	8	No	No	Yes
758	2017-11-10	4	Male	42.1	47.1	Finished floor	4	4	Piped water		3400	40	No	No	1	Quadriplegia	quadriplegia				Quadriplegia	GMFCS level IV					#NULL!		No				No	Not yet	5.7	5.7	52	52	14	41		No	no and age <6		Yes	1	No	No	No
759	2017-11-10	80	Male	26.2	#NULL!	Finished floor	4	6	Piped water		2800	39	No	No	10	Quadriplegia	quadriplegia				Quadriplegia	GMFCS level I			MACS level I		1	No	Yes				Yes	Yes	16	16	108	108	16	51		Yes	Primary	Primary	Yes	20	No	No	Yes
760	2017-11-10	7	Male	24.4	29	Finished floor	4	3	Piped water		3600	39	Yes	No	6	Quadriplegia	quadriplegia				Quadriplegia	GMFCS level IV					1	Yes	Yes				Yes	Yes	8	8	60	60	14	42		No	no and age <6		Yes	7	No	No	Yes
761	2017-11-15	12	Male	32.3	35.7	Finished floor	7	6	Piped water		2900	40	Yes	No	11	Quadriplegia	quadriplegia				Quadriplegia	GMFCS level V					#NULL!		Yes				Yes	Yes	7.5	7.5	69	69	15	42		No	no and age <6		Yes	10	No	No	Yes
762	2017-11-15	13	Female	35.2	33.2	Finished floor	4	4	Piped water		1200	28	Yes		13	Quadriplegia	quadriplegia				Quadriplegia	GMFCS level V					1		Yes				Yes	Yes	6.2	6.2	56	56	16	44		No	no and age <6		Yes	12	Yes	No	Yes
763	2017-11-14	24	Male	33.1	37.1	Finished floor	4	3	Piped water		3400	39	No	No	15	Quadriplegia	quadriplegia				Quadriplegia	GMFCS level IV					1	No	Yes				Yes		13	13	81	81	18	50		No	no and age <6		Yes	18	Yes	No	Yes
764	2017-11-20	44	Male	24.2	25.5	Finished floor	7	3	Well water	rain	2500	39	Yes	Yes	44	Quadriplegia	quadriplegia				Quadriplegia	GMFCS level I			MACS level I		1	No	Yes				Yes	Yes	11	11	90	90	16	45		No	no and age <6		Yes	44	No	No	Yes
		#REF!
[truncated: 93 more columns]
